# Supplementary material for: Genetic basis of phenotypic diversity in C. stenophylla: a stepping stone for climate-adapted coffee cultivar development
Source: Front Genet. 2025 Aug 14;16:1554029. doi: 10.3389/fgene.2025.1554029 (PMC12391046; doi:10.3389/fgene.2025.1554029)
Supplement: Supplementary file 2 [file Supplementaryfile2.xlsx]

## Sheet: Table S1.
Table S1. List of C. stenophylla accessions with their place of origin and corresponding phenotypic scores
SampleID	Species	Regions	Growth Habit	Stem Habit	Angle of Primary Branch	Young Leaf Tip Colour	Leaf Shape	Leaf Apex Shape	Stipule Shape	Fruit Shape	Seed Shape	Seed Uniformity	Bean Size
			Open=1, Intermediate=2, Compact=3	Stiff=1, Flexible=2	Dropping=1, Horizontal Spreading=2, Semi-erect=3	Greenish =1, Green=2, Brownish=3 ,Reddish Brown=4, Bronzy=5	Obovate=1, Ovate=2, Elliptic=3, Lanceolate=4	Round=1, Obtuse=2, Acute=3, Apiculate=4, Spatulate=5	Ovate=1, Triangular=2, Deltate=3	Round=1, Obovate=2, Ovate=3, Elliptiic =4, Oblong=5	Round=1, Obovate=2, Ovate=3, Elliptic=4, Oblong=5	Uniform=1, Mixed=2	Small=1, Medium=2, Large=3
P01_A01	C. stenophylla	Ngegeru_Forest_Reserve	3	2	3	1	1	4	2	1	1	1	2
P01_B01	C. stenophylla	Ngegeru_Forest_Reserve	3	2	3	1	2	4	3	1	1	1	2
P01_C01	C. stenophylla	Ngegeru_Forest_Reserve	3	2	3	2	2	3	3	1	1	1	2
P01_D01	C. stenophylla	Ngegeru_Forest_Reserve	3	2	2	1	3	3	3	1	1	1	2
P01_E01	C. stenophylla	Ngegeru_Forest_Reserve	3	2	1	2	2	3	2	1	1	1	2
P01_F01	C. stenophylla	Ngegeru_Forest_Reserve	3	1	3	1	3	3	3	1	1	1	2
P01_G01	C. stenophylla	Ngegeru_Forest_Reserve	3	1	1	2	2	3	2	1	1	1	3
P01_H01	C. stenophylla	Ngegeru_Forest_Reserve	3	2	2	1	3	3	3	1	1	1	2
P01_A02	C. stenophylla	Ngegeru_Forest_Reserve	3	1	3	2	3	3	3	1	1	1	2
P01_B02	C. stenophylla	Ngegeru_Forest_Reserve	3	2	2	1	3	3	3	1	1	1	3
P01_C02	C. stenophylla	Ngegeru_Forest_Reserve	3	1	2	1	3	3	3	1	1	1	2
P01_D02	C. stenophylla	Ngegeru_Forest_Reserve	3	2	3	1	3	3	3	1	1	1	2
P01_E02	C. stenophylla	Ngegeru_Forest_Reserve	3	1	2	2	3	3	3	4	1	1	2
P01_F02	C. stenophylla	Ngegeru_Forest_Reserve	3	2	2	2	3	3	3	4	1	1	2
P01_G02	C. stenophylla	Ngegeru_Forest_Reserve	3	1	2	1	4	3	3	4	1	1	2
P01_H02	C. stenophylla	Ngegeru_Forest_Reserve	3	2	3	2	4	3	3	4	1	1	2
P01_A03	C. stenophylla	Ngegeru_Forest_Reserve	3	1	1	1	4	3	3	4	1	1	3
P01_B03	C. stenophylla	Ngegeru_Forest_Reserve	3	1	1	2	4	3	3	4	4	1	2
P01_C03	C. stenophylla	Ngegeru_Forest_Reserve	3	1	1	1	4	3	3	4	4	1	2
P01_D03	C. stenophylla	Ngegeru_Forest_Reserve	3	1	2	1	4	3	3	4	4	1	2
P01_E03	C. stenophylla	Ngegeru_Forest_Reserve	1	1	2	2	4	3	3	4	4	1	2
P01_F03	C. stenophylla	Ngegeru_Forest_Reserve	2	1	2	1	4	3	3	4	4	1	3
P01_G03	C. stenophylla	Ngegeru_Forest_Reserve	1	1	2	1	4	3	3	4	4	1	2
P01_H03	C. stenophylla	Ngegeru_Forest_Reserve	1	1	2	2	4	3	3	4	4	1	3
P01_A04	C. stenophylla	Ngegeru_Forest_Reserve	1	1	2	2	4	3	3	4	4	1	2
P01_B04	C. stenophylla	Ngegeru_Forest_Reserve	1	1	2	2	4	3	3	4	4	1	2
P01_C04	C. stenophylla	Ngegeru_Forest_Reserve	2	1	2	2	4	3	3	4	4	1	2
P01_D04	C. stenophylla	Ngegeru_Forest_Reserve	1	1	2	5	4	3	3	4	4	1	3
P01_E04	C. stenophylla	Ngegeru_Forest_Reserve	2	1	2	5	4	3	3	5	4	1	3
P01_F04	C. stenophylla	Ngegeru_Forest_Reserve	1	2	1	5	4	3	3	5	4	1	2
P01_G04	C. stenophylla	Ngegeru_Forest_Reserve	1	2	2	2	4	3	3	5	4	1	2
P01_H04	C. stenophylla	Ngegeru_Forest_Reserve	2	1	2	2	4	3	3	5	4	1	3
P01_A05	C. stenophylla	Ngegeru_Forest_Reserve	1	2	2	2	4	3	3	5	4	1	2
P01_B05	C. stenophylla	Ngegeru_Forest_Reserve	1	2	2	2	4	3	3	5	4	1	3
P01_C05	C. stenophylla	Ngegeru_Forest_Reserve	1	2	2	2	4	3	3	5	4	1	3
P01_D05	C. stenophylla	Ngegeru_Forest_Reserve	1	2	1	2	4	3	3	5	4	1	3
P01_E05	C. stenophylla	Ngegeru_Forest_Reserve	1	2	2	2	4	3	3	5	4	1	3
P01_F05	C. stenophylla	Ngegeru_Forest_Reserve	2	2	2	2	4	3	3	5	4	1	2
P01_G05	C. stenophylla	Ngegeru_Forest_Reserve	2	1	2	2	4	3	3	5	4	1	2
P01_H05	C. stenophylla	Ngegeru_Forest_Reserve	2	1	2	2	4	3	3	5	4	1	2
P01_A06	C. stenophylla	Ngegeru_Forest_Reserve	1	2	1	2	4	3	3	5	4	1	2
P01_B06	C. stenophylla	Ngegeru_Forest_Reserve	2	2	2	2	4	3	3	5	4	1	3
P01_C06	C. stenophylla	Ngegeru_Forest_Reserve	1	2	2	2	4	3	3	5	4	1	3
P01_D06	C. stenophylla	Ngegeru_Forest_Reserve	1	2	2	2	4	3	3	5	4	1	2
P01_E06	C. stenophylla	Ngegeru_Forest_Reserve	1	2	2	2	4	3	3	5	4	1	2
P01_F06	C. stenophylla	Bambawo_SLARI_Site	2	2	3	2	4	3	3	5	4	1	1
P01_G06	C. stenophylla	Bambawo_SLARI_Site	2	2	2	2	3	3	3	5	4	1	3
P01_H06	C. stenophylla	Bambawo_SLARI_Site	2	2	2	2	4	3	3	5	4	1	3
P01_A07	C. stenophylla	Bambawo_SLARI_Site	2	1	3	2	4	3	3	5	4	1	3
P01_B07	C. stenophylla	Bambawo_SLARI_Site	2	2	2	2	4	3	3	5	4	1	3
P01_C07	C. stenophylla	Bambawo_SLARI_Site	2	2	2	2	4	3	3	5	4	1	3
P01_D07	C. stenophylla	Bambawo_SLARI_Site	2	2	2	2	4	3	3	5	4	1	3
P01_E07	C. stenophylla	Bambawo_SLARI_Site	2	2	3	2	4	3	3	5	4	1	3
P01_F07	C. stenophylla	Bambawo_SLARI_Site	2	2	2	2	3	3	3	5	4	1	3
P01_G07	C. stenophylla	Bambawo_SLARI_Site	2	2	2	2	4	3	3	5	4	1	3
P01_H07	C. stenophylla	Bambawo_SLARI_Site	2	2	2	2	4	3	3	5	4	1	3
P01_A08	C. stenophylla	Bambawo_SLARI_Site	2	2	3	2	4	3	3	5	4	1	3
P01_B08	C. stenophylla	Bambawo_SLARI_Site	2	2	2	2	4	3	3	5	4	1	3
P01_C08	C. stenophylla	Bambawo_SLARI_Site	2	2	2	2	4	3	3	5	4	1	3
P01_D08	C. stenophylla	Bambawo_SLARI_Site	2	2	2	2	4	3	3	5	4	1	3
P01_E08	C. stenophylla	Bambawo_SLARI_Site	2	2	3	2	4	3	3	5	4	1	3
P01_F08	C. stenophylla	Bambawo_SLARI_Site	2	1	2	2	4	3	3	5	4	1	3
P01_G08	C. stenophylla	Bambawo_SLARI_Site	2	2	3	2	0	3	3	5	4	1	3
P01_H08	C. stenophylla	Bambawo_SLARI_Site	2	2	2	2	4	3	3	5	4	1	3
P01_A09	C. stenophylla	Bambawo_SLARI_Site	2	2	2	2	4	3	3	5	4	1	3
P01_B09	C. stenophylla	Bambawo_SLARI_Site	2	2	3	2	4	3	3	5	4	1	3
P01_C09	C. stenophylla	Bambawo_SLARI_Site	2	1	2	2	4	3	3	5	4	1	3
P01_D09	C. stenophylla	Bambawo_SLARI_Site	2	2	3	2	4	3	3	5	4	1	3
P01_E09	C. stenophylla	Bambawo_SLARI_Site	2	1	2	2	4	3	3	5	4	1	3
P01_F09	C. stenophylla	Bambawo_SLARI_Site	2	1	2	2	4	3	3	5	4	1	3
P01_G09	C. stenophylla	Bambawo_SLARI_Site	2	1	2	2	4	3	3	5	4	1	3
P01_H09	C. stenophylla	Bambawo_SLARI_Site	2	2	2	2	4	3	3	5	4	1	3
P01_A10	C. stenophylla	Bambawo_SLARI_Site	2	2	2	2	4	3	3	5	4	0	2
P01_B10	C. stenophylla	Bambawo_SLARI_Site	2	2	2	2	4	3	3	4	4	0	3
P01_C10	C. stenophylla	Bambawo_SLARI_Site	2	2	3	2	4	3	3	5	4	0	3
P01_D10	C. stenophylla	Bambawo_SLARI_Site	2	1	2	2	4	3	3	5	4	0	3
P01_E10	C. stenophylla	Bambawo_SLARI_Site	2	1	3	2	4	3	3	5	4	0	3
P01_F10	C. stenophylla	Bambawo_SLARI_Site	2	2	3	2	4	3	3	5	4	0	3
P01_G10	C. stenophylla	Bambawo_SLARI_Site	2	2	3	2	4	3	3	5	4	0	3
P01_H10	C. stenophylla	Bambawo_SLARI_Site	2	2	3	2	4	3	3	5	4	0	3
P01_A11	C. stenophylla	Bambawo_SLARI_Site	2	2	2	2	4	3	3	5	4	0	3
P01_B11	C. stenophylla	Bambawo_SLARI_Site	2	2	2	2	4	3	3	4	4	0	3
P01_C11	C. stenophylla	Bambawo_SLARI_Site	2	1	3	2	4	3	3	5	4	0	3
P01_D11	C. stenophylla	Bambawo_SLARI_Site	2	2	2	2	4	3	3	5	4	0	3
P01_E11	C. stenophylla	Bambawo_SLARI_Site	2	2	3	2	4	3	3	5	4	0	3
P01_F11	C. stenophylla	Bambawo_SLARI_Site	2	2	2	2	4	3	3	5	4	0	3
P01_G11	C. stenophylla	Bambawo_SLARI_Site	2	2	3	2	4	3	3	5	4	0	3
P01_H11	C. stenophylla	Bambawo_SLARI_Site	2	2	2	2	4	3	3	5	4	0	3
P01_A12	C. stenophylla	Bambawo_SLARI_Site	2	2	3	2	4	3	3	5	4	0	3
P01_B12	C. stenophylla	Bambawo_SLARI_Site	2	2	2	2	4	3	3	5	4	0	3
P01_C12	C. stenophylla	Kpumbu_Forest_Reserve	2	1	2	2	4	3	3	5	4	1	2
P01_D12	C. stenophylla	Kpumbu_Forest_Reserve	1	1	3	2	4	3	3	5	4	1	3
P01_E12	C. stenophylla	Kpumbu_Forest_Reserve	2	1	2	2	4	3	3	5	4	1	2
P01_F12	C. stenophylla	Kpumbu_Forest_Reserve	1	2	2	2	4	3	3	5	4	1	2
P01_G12	C. stenophylla	Kpumbu_Forest_Reserve	2	1	1	2	4	3	3	5	4	1	3
P02_A01	C. stenophylla	Kpumbu_Forest_Reserve	2	2	2	2	4	3	3	5	4	1	2
P02_B01	C. stenophylla	Kpumbu_Forest_Reserve	2	2	2	2	4	3	3	5	4	1	2
P02_C01	C. stenophylla	Kpumbu_Forest_Reserve	2	2	2	2	4	3	3	5	4	1	3
P02_D01	C. stenophylla	Kpumbu_Forest_Reserve	2	2	1	2	4	3	3	5	4	1	3
P02_E01	C. stenophylla	Kpumbu_Forest_Reserve	2	2	2	2	4	3	3	5	4	1	3
P02_F01	C. stenophylla	Kpumbu_Forest_Reserve	2	2	2	2	4	3	3	5	4	1	3
P02_G01	C. stenophylla	Kpumbu_Forest_Reserve	2	1	2	2	4	3	3	5	4	1	1
P02_H01	C. stenophylla	Kpumbu_Forest_Reserve	2	2	2	2	4	3	3	5	4	1	1
P02_A02	C. stenophylla	Kpumbu_Forest_Reserve	2	2	2	2	4	3	3	5	4	1	1
P02_B02	C. stenophylla	Kpumbu_Forest_Reserve	2	2	3	5	4	3	3	5	4	1	1
P02_C02	C. stenophylla	Kpumbu_Forest_Reserve	2	2	2	5	4	3	3	5	4	1	1
P02_D02	C. stenophylla	Kpumbu_Forest_Reserve	2	1	2	5	3	3	3	5	4	1	1
P02_E02	C. stenophylla	Kpumbu_Forest_Reserve	2	2	2	2	4	3	3	5	4	1	1
P02_F02	C. stenophylla	Kpumbu_Forest_Reserve	2	2	3	2	4	3	3	5	4	1	1
P02_G02	C. stenophylla	Kpumbu_Forest_Reserve	2	2	2	2	4	3	3	5	4	1	1
P02_H02	C. stenophylla	Kpumbu_Forest_Reserve	2	2	2	2	4	3	3	5	4	1	1
P02_A03	C. stenophylla	Kpumbu_Forest_Reserve	2	1	2	2	3	3	3	5	4	1	1
P02_B03	C. stenophylla	Kpumbu_Forest_Reserve	2	2	2	2	4	3	3	5	4	1	1
P02_C03	C. stenophylla	Kpumbu_Forest_Reserve	2	2	3	2	4	3	3	5	4	1	1
P02_D03	C. stenophylla	Kpumbu_Forest_Reserve	2	2	2	2	4	3	3	5	4	1	1
P02_E03	C. stenophylla	Kpumbu_Forest_Reserve	2	2	2	2	4	3	3	5	4	1	1
P02_F03	C. stenophylla	Kpumbu_Forest_Reserve	2	1	2	2	4	3	3	5	4	1	1
P02_G03	C. stenophylla	Kpumbu_Forest_Reserve	2	2	2	2	4	3	3	5	4	1	1
P02_H03	C. stenophylla	Kasewe_Forest_Reserve	2	2	1	2	4	3	3	5	4	1	2
P02_A04	C. stenophylla	Kasewe_Forest_Reserve	1	2	2	2	4	3	3	5	4	1	2
P02_B04	C. stenophylla	Kasewe_Forest_Reserve	1	2	2	2	4	3	3	5	4	1	2
P02_C04	C. stenophylla	Kasewe_Forest_Reserve	2	2	2	5	4	3	3	5	4	1	3
P02_D04	C. stenophylla	Kasewe_Forest_Reserve	1	2	2	5	4	3	3	5	4	1	2
P02_E04	C. stenophylla	Kasewe_Forest_Reserve	1	2	1	5	4	3	3	5	4	1	2
P02_F04	C. stenophylla	Kasewe_Forest_Reserve	2	1	2	2	4	3	3	5	4	1	2
P02_G04	C. stenophylla	Kasewe_Forest_Reserve	1	1	2	2	4	3	3	5	4	1	2
P02_H04	C. stenophylla	Kasewe_Forest_Reserve	1	1	2	5	4	3	3	5	4	1	1
P02_A05	C. stenophylla	Kasewe_Forest_Reserve	2	1	2	2	4	3	3	5	4	1	1
P02_B05	C. stenophylla	Kasewe_Forest_Reserve	1	1	2	5	4	3	3	5	4	1	1
P02_C05	C. stenophylla	Kasewe_Forest_Reserve	1	1	1	2	4	3	3	5	4	1	1
P02_D05	C. stenophylla	Kasewe_Forest_Reserve	2	1	2	2	4	3	3	5	4	1	1
P02_E05	C. stenophylla	Kasewe_Forest_Reserve	1	1	2	2	4	3	3	5	4	1	1
P02_F05	C. stenophylla	Kasewe_Forest_Reserve	1	1	2	2	4	3	3	5	4	1	1
P02_G05	C. stenophylla	Kasewe_Forest_Reserve	1	1	2	5	4	3	3	5	4	1	1
P02_H05	C. stenophylla	Kasewe_Forest_Reserve	1	1	2	5	4	3	3	5	4	1	1
P02_A06	C. stenophylla	Kasewe_Forest_Reserve	1	2	2	5	4	3	3	5	4	1	1
P02_B06	C. stenophylla	Kasewe_Forest_Reserve	1	1	1	5	4	3	3	5	4	1	2
P02_C06	C. stenophylla	Kasewe_Forest_Reserve	1	2	2	5	4	3	3	5	4	1	2
P02_D06	C. stenophylla	Kasewe_Forest_Reserve	1	1	2	5	4	3	3	5	4	1	3
P02_E06	C. stenophylla	Kasewe_Forest_Reserve	1	1	2	2	4	3	3	5	4	1	2
P02_F06	C. stenophylla	Kasewe_Forest_Reserve	2	2	2	2	4	3	3	5	4	1	2
P02_G06	C. stenophylla	Kasewe_Forest_Reserve	2	1	2	2	4	3	3	5	4	1	3
P02_H06	C. stenophylla	Kasewe_Forest_Reserve	1	1	1	2	4	3	3	5	4	1	2

## Sheet: Table S2.
Table S2. Sampling sites for C. canephora and C. liberica plants
SampleID	Species	Region	Latitude	Longitude	Country
P02_A07	C. canephora	Kpumbu_Community	7°59'23.364	11°11'40.356	Sierra Leone
P02_B07	C. canephora	Kpumbu_Community	7°59'23.364	11°11'40.356	Sierra Leone
P02_C07	C. canephora	Kpumbu_Community	7°59'23.364	11°11'40.356	Sierra Leone
P02_D07	C. canephora	Kpumbu_Community	7°59'23.364	11°11'40.356	Sierra Leone
P02_E07	C. canephora	Kpumbu_Community	7°59'23.364	11°11'40.356	Sierra Leone
P02_F07	C. canephora	Kpumbu_Community	7°59'23.364	11°11'40.356	Sierra Leone
P02_G07	C. canephora	Kpumbu_Community	7°59'23.364	11°11'40.356	Sierra Leone
P02_H07	C. canephora	Kpumbu_Community	7°59'23.364	11°11'40.356	Sierra Leone
P02_A08	C. canephora	Kpumbu_Community	7°59'23.364	11°11'40.356	Sierra Leone
P02_B08	C. canephora	Kpumbu_Community	7°59'23.364	11°11'40.356	Sierra Leone
P02_B11	C. canephora	Pendembu_Coffee_Garden	8°5'55.41	10°40'30.618	Sierra Leone
P02_C11	C. canephora	Pendembu_Coffee_Garden	8°5'55.41	10°40'30.618	Sierra Leone
P02_D11	C. canephora	Pendembu_Coffee_Garden	8°5'55.41	10°40'30.618	Sierra Leone
P02_E11	C. canephora	Pendembu_Coffee_Garden	8°5'55.41	10°40'30.618	Sierra Leone
P02_F11	C. canephora	Pendembu_Coffee_Garden	8°5'55.41	10°40'30.618	Sierra Leone
P02_G11	C. canephora	Pendembu_Coffee_Garden	8°5'55.41	10°40'30.618	Sierra Leone
P02_H11	C. canephora	Pendembu_Coffee_Garden	8°5'55.41	10°40'30.618	Sierra Leone
P02_A12	C. canephora	Pendembu_Coffee_Garden	8°5'55.41	10°40'30.618	Sierra Leone
P02_B12	C. canephora	Pendembu_Coffee_Garden	8°5'55.41	10°40'30.618	Sierra Leone
P02_C12	C. canephora	Pendembu_Coffee_Garden	8°5'55.41	10°40'30.618	Sierra Leone
P02_D12	C. canephora	Pendembu_Coffee_Garden	8°5'55.41	10°40'30.618	Sierra Leone
P02_E12	C. canephora	Pendembu_Coffee_Garden	8°5'55.41	10°40'30.618	Sierra Leone
P02_F12	C. canephora	Pendembu_Coffee_Garden	8°5'55.41	10°40'30.618	Sierra Leone
P02_G12	C. canephora	Pendembu_Coffee_Garden	8°5'55.41	10°40'30.618	Sierra Leone
P02_C08	C. liberica	Njala_Community	8°6'34.02''	12°4'38.388''	Sierra Leone
P02_D08	C. liberica	Njala_Community	8°6'34.02''	12°4'38.388''	Sierra Leone
P02_E08	C. liberica	Njala_Community	8°6'34.02''	12°4'38.388''	Sierra Leone
P02_F08	C. liberica	Njala_Community	8°6'34.02''	12°4'38.388''	Sierra Leone
P02_G08	C. liberica	Njala_Community	8°6'34.02''	12°4'38.388''	Sierra Leone
P02_H08	C. liberica	Njala_Community	8°6'34.02''	12°4'38.388''	Sierra Leone
P02_A09	C. liberica	Njala_Community	8°6'34.02''	12°4'38.388''	Sierra Leone
P02_B09	C. liberica	Njala_Community	8°6'34.02''	12°4'38.388''	Sierra Leone
P02_C09	C. liberica	Njala_Community	8°6'34.02''	12°4'38.388''	Sierra Leone
P02_D09	C. liberica	Njala_Community	8°6'34.02''	12°4'38.388''	Sierra Leone
P02_E09	C. liberica	Gbaimtanbandu_Community	8°42'59.436''	10°47'3.912''	Sierra Leone
P02_F09	C. liberica	Gbaimtanbandu_Community	8°42'59.436''	10°47'3.912''	Sierra Leone
P02_G09	C. liberica	Gbaimtanbandu_Community	8°42'59.436''	10°47'3.912''	Sierra Leone
P02_H09	C. liberica	Gbaimtanbandu_Community	8°42'59.436''	10°47'3.912''	Sierra Leone
P02_A10	C. liberica	Gbaimtanbandu_Community	8°42'59.436''	10°47'3.912''	Sierra Leone
P02_B10	C. liberica	Gbaimtanbandu_Community	8°42'59.436''	10°47'3.912''	Sierra Leone
P02_C10	C. liberica	Gbaimtanbandu_Community	8°42'59.436''	10°47'3.912''	Sierra Leone
P02_D10	C. liberica	Gbaimtanbandu_Community	8°42'59.436''	10°47'3.912''	Sierra Leone
P02_E10	C. liberica	Gbaimtanbandu_Community	8°42'59.436''	10°47'3.912''	Sierra Leone
P02_F10	C. liberica	Gbaimtanbandu_Community	8°42'59.436''	10°47'3.912''	Sierra Leone
P02_G10	C. liberica	Pendembu_Coffee_Garden	8°5'55.41	10°40'30.618	Sierra Leone
P02_H10	C. liberica	Pendembu_Coffee_Garden	8°5'55.41	10°40'30.618	Sierra Leone
P02_A11	C. liberica	Pendembu_Coffee_Garden	8°5'55.41	10°40'30.618	Sierra Leone

## Sheet: Table S3.
Table S3. Selective Sweeps identified using Rehh method
CHR	START	END	Length
2	34000000	35400000	1400000
4	0	1700000	1700000
5	3000000	4900000	1900000
6	2000000	3700000	1700000
6	20700000	22600000	1900000
7	12000000	13800000	1800000
9	6000000	8600000	2600000
10	26100000	28000000	1900000
11	5000000	6900000	1900000
11	16600000	18500000	1900000

## Sheet: Table S4.
Table S4. Summary statistics for SNPs
SNPid (Chr_Position)	reference	alternative	Minor Allele Frequency	Heterozygosity
01_75328	C	T	0.24	0.43
01_94182	T	A	0.083	0.099
01_112882	A	C	0.124	0.248
01_113051	A	G	0.095	0.091
01_113102	T	C	0.14	0.281
01_113103	A	T	0.198	0.298
01_132978	A	C	0.256	0.314
01_138054	G	A	0.079	0.157
01_138147	C	T	0.062	0.124
01_138188	A	G	0.083	0.149
01_138194	G	A	0.074	0.132
01_138324	G	A	0.083	0.099
01_138332	A	G	0.087	0.14
01_151276	C	T	0.087	0.14
01_152619	A	G	0.421	0.81
01_152622	T	C	0.426	0.818
01_169202	T	C	0.388	0.777
01_169213	A	G	0.128	0.24
01_169243	A	G	0.372	0.744
01_182054	A	T	0.244	0.306
01_182067	G	C	0.244	0.306
01_182178	A	C	0.231	0.298
01_182213	G	C	0.062	0.058
01_183360	C	A	0.236	0.322
01_191765	A	G	0.079	0.091
01_196020	T	C	0.306	0.215
01_206377	T	C	0.083	0.083
01_287665	A	G	0.207	0.281
01_293618	T	G	0.107	0.066
01_293669	G	C	0.062	0.041
01_293679	A	G	0.227	0.322
01_562198	A	G	0.364	0.545
01_600904	G	A	0.5	0.669
01_600915	C	T	0.099	0.198
01_637013	G	A	0.124	0.231
01_637024	C	T	0.062	0.124
01_637096	G	A	0.298	0.562
01_637126	C	A	0.413	0.744
01_637132	A	G	0.124	0.215
01_637140	G	A	0.132	0.264
01_637201	A	G	0.26	0.504
01_637228	C	T	0.372	0.711
01_637241	C	T	0.149	0.298
01_637243	C	T	0.174	0.331
01_637269	C	T	0.26	0.504
01_637270	A	C	0.281	0.545
01_637306	C	T	0.099	0.198
01_637310	G	A	0.492	0.934
01_637486	A	G	0.112	0.207
01_637504	T	G	0.066	0.132
01_637510	G	A	0.264	0.43
01_637545	A	G	0.062	0.107
01_638830	G	A	0.219	0.438
01_638835	T	C	0.5	0.752
01_648047	G	A	0.083	0.165
01_648073	C	T	0.467	0.802
01_648087	G	T	0.467	0.802
01_648203	C	T	0.434	0.521
01_648204	G	A	0.479	0.512
01_648216	T	C	0.471	0.512
01_648227	A	T	0.058	0.116
01_703207	A	G	0.269	0.074
01_703219	C	T	0.26	0.091
01_703225	A	C	0.293	0.124
01_703258	G	T	0.273	0.083
01_799838	T	C	0.157	0.264
01_939625	G	T	0.128	0.256
01_939732	T	C	0.169	0.339
01_939739	A	T	0.083	0.165
01_939759	A	G	0.169	0.322
01_1113602	A	T	0.401	0.207
01_1113689	T	C	0.397	0.264
01_1113898	C	T	0.397	0.264
01_1212034	T	C	0.401	0.769
01_1212068	T	C	0.372	0.711
01_1212093	A	T	0.302	0.57
01_1245044	G	A	0.091	0.165
01_1245052	A	C	0.413	0.744
01_1245060	T	G	0.227	0.438
01_1245064	C	G	0.426	0.736
01_1245065	C	A	0.397	0.76
01_1245073	T	C	0.45	0.785
01_1245129	C	T	0.479	0.826
01_1245147	A	G	0.397	0.76
01_1279417	T	C	0.087	0.074
01_1284891	G	A	0.116	0.05
01_1288127	G	C	0.186	0.322
01_1288142	A	G	0.161	0.273
01_1288166	C	T	0.058	0.099
01_1288204	T	C	0.198	0.38
01_1330773	A	T	0.483	0.306
01_1366838	G	A	0.202	0.405
01_1395023	A	C	0.107	0.215
01_1395066	C	T	0.054	0.107
01_1395071	G	A	0.087	0.157
01_1395081	A	T	0.248	0.479
01_1395090	T	C	0.302	0.603
01_1395119	A	C	0.079	0.157
01_1395139	A	G	0.446	0.727
01_1428850	C	T	0.066	0.132
01_1429000	T	G	0.467	0.835
01_1430259	A	C	0.207	0.38
01_1430348	A	G	0.306	0.562
01_1430352	G	T	0.194	0.306
01_1430455	T	C	0.223	0.397
01_1430456	C	G	0.277	0.455
01_1430470	A	G	0.174	0.314
01_1430493	G	C	0.103	0.207
01_1499065	A	G	0.062	0.107
01_1499275	T	G	0.351	0.537
01_1499312	C	T	0.083	0.149
01_1542268	A	C	0.417	0.256
01_1617710	C	A	0.343	0.62
01_1617720	T	C	0.343	0.62
01_1666214	T	C	0.116	0.05
01_1666219	T	A	0.058	0.116
01_1671183	A	G	0.236	0.322
01_1768075	T	G	0.417	0.752
01_1796360	A	C	0.492	0.372
01_1798269	T	C	0.124	0.083
01_1798305	C	T	0.335	0.306
01_1798428	G	T	0.372	0.38
01_1944529	A	T	0.103	0.207
01_1944585	G	A	0.074	0.132
01_1946277	G	A	0.471	0.76
01_1946291	C	T	0.236	0.455
01_1946318	C	A	0.467	0.719
01_1946329	C	G	0.058	0.099
01_1946335	C	A	0.107	0.165
01_1946336	A	G	0.124	0.182
01_1948776	A	G	0.38	0.264
01_1948826	C	T	0.07	0.041
01_1948831	G	A	0.074	0.05
01_2012295	C	A	0.347	0.314
01_2017412	C	G	0.062	0.041
01_2028963	G	C	0.074	0.149
01_2029097	C	T	0.298	0.248
01_2084606	G	A	0.252	0.504
01_2084627	G	A	0.215	0.43
01_2084641	C	A	0.136	0.124
01_2084690	C	G	0.07	0.14
01_2084699	A	G	0.054	0.058
01_2084726	G	A	0.116	0.099
01_2084790	C	T	0.054	0.107
01_2106053	G	T	0.169	0.041
01_2169353	G	A	0.227	0.207
01_2169369	C	T	0.219	0.207
01_2169400	G	C	0.219	0.207
01_2169427	C	T	0.219	0.207
01_2174940	C	A	0.438	0.81
01_2185577	C	G	0.442	0.669
01_2234585	G	A	0.231	0.446
01_2234617	G	T	0.198	0.38
01_2234625	A	G	0.174	0.331
01_2428887	C	G	0.302	0.157
01_2523679	A	C	0.289	0.446
01_2523904	G	A	0.269	0.471
01_2525281	A	G	0.112	0.19
01_2525302	G	C	0.112	0.19
01_2525319	A	G	0.099	0.165
01_2525328	G	T	0.488	0.512
01_2528859	G	A	0.421	0.81
01_2528914	A	T	0.103	0.207
01_2528933	A	T	0.426	0.802
01_2528952	C	G	0.438	0.777
01_2529062	A	T	0.426	0.818
01_2529080	A	C	0.438	0.81
01_2560554	C	T	0.058	0.116
01_2631863	T	G	0.471	0.711
01_2631884	A	G	0.219	0.388
01_2631897	C	T	0.467	0.736
01_2631924	C	T	0.194	0.355
01_2672516	C	A	0.264	0.529
01_2672553	C	T	0.339	0.612
01_2672560	C	A	0.12	0.24
01_2672618	G	T	0.066	0.083
01_2672634	T	C	0.322	0.612
01_2672649	G	C	0.058	0.083
01_2723349	C	T	0.145	0.256
01_2723361	G	A	0.074	0.149
01_2723364	C	T	0.223	0.331
01_2723366	A	C	0.136	0.256
01_2723381	C	T	0.479	0.826
01_2732136	T	C	0.355	0.711
01_2732178	A	C	0.355	0.711
01_2732187	G	C	0.467	0.884
01_2901465	T	G	0.07	0.058
01_2901530	T	C	0.07	0.058
01_2901606	C	T	0.372	0.331
01_3052737	C	G	0.347	0.545
01_3082424	T	C	0.413	0.76
01_3082440	T	C	0.103	0.207
01_3082531	G	T	0.293	0.554
01_3186892	C	G	0.054	0.107
01_3186907	G	A	0.099	0.198
01_3186950	C	T	0.314	0.628
01_3186959	G	A	0.293	0.587
01_3186993	C	T	0.087	0.174
01_3198060	A	C	0.413	0.777
01_3198069	C	T	0.194	0.355
01_3198070	C	T	0.475	0.851
01_3198098	C	T	0.293	0.57
01_3198115	A	G	0.45	0.835
01_3198323	C	T	0.277	0.537
01_3296735	C	A	0.074	0.132
01_3296779	A	G	0.479	0.463
01_3296803	T	G	0.107	0.215
01_3296809	T	G	0.099	0.198
01_3307076	T	C	0.384	0.62
01_3332775	A	G	0.149	0.215
01_3377859	C	T	0.058	0.116
01_3377949	A	C	0.277	0.554
01_3377955	C	T	0.252	0.504
01_3718866	G	A	0.132	0.264
01_3718880	G	A	0.343	0.669
01_3718886	G	A	0.145	0.273
01_3718933	C	A	0.083	0.165
01_3725000	T	C	0.202	0.207
01_3734993	C	T	0.083	0.083
01_3735115	A	G	0.14	0.05
01_3874826	C	A	0.107	0.215
01_3874830	G	T	0.161	0.322
01_3874864	G	A	0.215	0.413
01_3874874	C	T	0.062	0.124
01_3874890	G	A	0.145	0.273
01_3874893	C	T	0.202	0.388
01_3874905	T	C	0.153	0.289
01_3874947	A	G	0.496	0.975
01_3874957	G	A	0.455	0.876
01_3874988	A	G	0.132	0.264
01_3875008	C	T	0.45	0.884
01_3875013	C	T	0.14	0.281
01_3875020	C	A	0.07	0.14
01_3875041	C	A	0.14	0.281
01_3875073	C	G	0.475	0.901
01_3959886	A	T	0.413	0.76
01_3959922	T	G	0.054	0.107
01_3959972	A	G	0.302	0.57
01_3967524	G	A	0.459	0.917
01_3967547	C	T	0.459	0.917
01_3967548	G	C	0.058	0.116
01_3967565	A	G	0.463	0.909
01_3967604	G	A	0.062	0.124
01_4128961	C	G	0.281	0.496
01_4154767	G	C	0.364	0.579
01_4154771	G	A	0.364	0.579
01_4154778	C	A	0.215	0.397
01_4154797	A	G	0.347	0.38
01_4154827	T	A	0.36	0.587
01_4154831	T	A	0.45	0.488
01_4271211	A	G	0.479	0.876
01_4271233	T	C	0.492	0.818
01_4271261	A	G	0.496	0.81
01_4271286	G	A	0.459	0.835
01_4294454	C	T	0.165	0.298
01_4353422	G	C	0.277	0.554
01_4353424	A	G	0.397	0.793
01_4353454	A	G	0.43	0.843
01_4353523	A	G	0.409	0.818
01_4353547	T	A	0.438	0.843
01_4354751	T	C	0.426	0.802
01_4354822	G	A	0.417	0.802
01_4486119	A	G	0.376	0.339
01_4486235	A	G	0.062	0.058
01_4517162	G	C	0.479	0.711
01_4517183	C	G	0.483	0.702
01_4518563	G	T	0.314	0.579
01_4518596	C	A	0.401	0.752
01_4518610	A	G	0.397	0.744
01_4580243	A	G	0.062	0.074
01_4653365	C	T	0.091	0.149
01_4653372	C	T	0.157	0.215
01_4653775	C	T	0.153	0.289
01_4653793	C	T	0.157	0.314
01_4653795	G	A	0.128	0.24
01_4653796	C	T	0.417	0.736
01_4653820	A	C	0.128	0.24
01_4653836	G	T	0.12	0.223
01_4653869	C	T	0.331	0.562
01_4653912	A	T	0.227	0.421
01_4653983	T	A	0.397	0.711
01_4654080	C	T	0.492	0.851
01_4654082	G	A	0.136	0.273
01_4654121	C	T	0.463	0.793
01_4703406	C	G	0.174	0.248
01_4817524	A	T	0.207	0.38
01_4817529	T	G	0.397	0.711
01_4817562	C	A	0.393	0.736
01_4817574	C	T	0.302	0.554
01_4817646	G	A	0.339	0.628
01_4817662	G	T	0.07	0.14
01_4819642	A	C	0.306	0.198
01_4819651	C	T	0.31	0.19
01_4839693	T	C	0.388	0.364
01_4883623	G	A	0.318	0.57
01_4883627	C	A	0.459	0.818
01_4883629	G	A	0.107	0.215
01_4883637	G	A	0.103	0.207
01_4883707	C	T	0.107	0.215
01_4883709	C	T	0.434	0.785
01_4883750	A	G	0.107	0.215
01_4883754	C	A	0.19	0.347
01_4883812	G	A	0.252	0.488
01_4883814	G	A	0.211	0.421
01_4883830	C	T	0.12	0.24
01_4883850	C	T	0.351	0.653
01_4883856	G	A	0.116	0.231
01_4883881	C	T	0.24	0.479
01_4883889	A	G	0.194	0.372
01_4883910	A	C	0.298	0.545
01_4883924	G	A	0.054	0.107
01_4883957	C	A	0.169	0.339
01_4884003	T	C	0.091	0.165
01_4884027	C	T	0.14	0.281
01_4884046	C	T	0.285	0.521
01_4884083	C	T	0.19	0.364
01_4884087	A	G	0.136	0.273
01_4884097	G	A	0.19	0.364
01_4884101	C	T	0.054	0.107
01_4884102	C	T	0.07	0.124
01_4884135	G	A	0.087	0.157
01_4884179	T	A	0.157	0.314
01_4884183	G	A	0.062	0.124
01_4884185	C	T	0.083	0.165
01_4884201	C	A	0.12	0.24
01_4884209	T	C	0.165	0.331
01_4884220	C	T	0.136	0.273
01_5106134	A	G	0.231	0.463
01_5106160	G	C	0.401	0.785
01_5106245	G	A	0.074	0.149
01_5106246	G	T	0.099	0.132
01_5106313	T	A	0.463	0.909
01_5266552	C	T	0.322	0.545
01_5359595	T	C	0.273	0.083
01_5384558	A	G	0.488	0.413
01_5566883	G	A	0.079	0.14
01_5566888	C	T	0.314	0.562
01_5566938	G	A	0.293	0.521
01_5704085	A	T	0.202	0.273
01_5704095	G	T	0.202	0.273
01_5793150	C	T	0.19	0.281
01_5793159	G	T	0.136	0.223
01_5850289	A	T	0.128	0.24
01_5851684	G	A	0.149	0.298
01_5851816	A	G	0.07	0.14
01_5851850	T	A	0.182	0.364
01_5880947	G	T	0.095	0.074
01_5881032	A	G	0.07	0.058
01_5881046	G	A	0.169	0.025
01_5881062	G	A	0.182	0.05
01_5881181	G	A	0.07	0.058
01_6193883	C	G	0.132	0.149
01_6395503	C	A	0.355	0.215
01_6395543	A	C	0.355	0.215
01_6395598	T	C	0.099	0.182
01_6395611	T	A	0.355	0.215
01_6604023	C	T	0.318	0.455
01_6604027	G	A	0.054	0.041
01_6755908	C	G	0.401	0.719
01_6756065	A	G	0.099	0.182
01_6756143	A	G	0.397	0.777
01_6933397	G	C	0.198	0.314
01_6933416	G	A	0.273	0.231
01_6933455	G	C	0.244	0.256
01_6933493	A	T	0.244	0.256
01_6934606	T	C	0.103	0.091
01_6934629	T	G	0.165	0.182
01_6934645	A	G	0.186	0.24
01_6934687	T	G	0.264	0.182
01_6936769	G	A	0.091	0.182
01_7066552	C	A	0.103	0.124
01_7281400	G	A	0.343	0.388
01_7372144	G	T	0.157	0.198
01_7372206	G	A	0.14	0.182
01_7388011	T	G	0.074	0.083
01_7416029	A	T	0.207	0.083
01_7416090	C	G	0.211	0.074
01_7466819	C	T	0.054	0.091
01_7557474	A	T	0.079	0.157
01_7557525	G	A	0.351	0.686
01_7557554	A	T	0.355	0.661
01_7557577	T	G	0.364	0.661
01_7763149	G	A	0.314	0.595
01_7763150	G	T	0.19	0.364
01_7763152	G	C	0.368	0.702
01_7763157	G	C	0.227	0.421
01_7764453	C	T	0.091	0.05
01_7764468	A	G	0.169	0.273
01_7785246	A	C	0.103	0.207
01_7785251	T	C	0.248	0.496
01_7785343	C	T	0.083	0.165
01_7785471	A	T	0.417	0.769
01_7785474	C	T	0.112	0.223
01_7785789	A	G	0.479	0.727
01_7808228	C	T	0.479	0.926
01_7808289	A	G	0.471	0.909
01_7808297	A	C	0.149	0.248
01_7808482	C	A	0.149	0.248
01_7808506	C	G	0.215	0.43
01_7818231	C	T	0.058	0.116
01_7818288	G	A	0.074	0.149
01_7825141	A	T	0.318	0.636
01_7825191	G	C	0.165	0.331
01_7825215	G	C	0.12	0.223
01_7826197	C	T	0.145	0.24
01_7826202	T	A	0.087	0.157
01_7826678	T	A	0.128	0.256
01_7826695	G	A	0.12	0.24
01_7826728	T	A	0.264	0.529
01_7826767	A	G	0.496	0.893
01_7826814	T	C	0.343	0.686
01_7826818	G	A	0.099	0.198
01_7826830	A	G	0.099	0.198
01_7975445	G	A	0.264	0.364
01_8002953	A	G	0.306	0.595
01_8002998	A	G	0.07	0.14
01_8003008	C	T	0.095	0.157
01_8003030	G	A	0.347	0.694
01_8003066	C	T	0.112	0.207
01_8028086	G	C	0.058	0.116
01_8028098	G	A	0.364	0.727
01_8028170	C	A	0.446	0.76
01_8028241	C	T	0.074	0.149
01_8041540	A	G	0.116	0.198
01_8136399	T	C	0.062	0.124
01_8136412	C	T	0.231	0.463
01_8136457	T	C	0.087	0.174
01_8136460	G	A	0.426	0.851
01_8136501	T	C	0.314	0.628
01_8136515	A	G	0.087	0.174
01_8136542	T	C	0.079	0.157
01_8136566	C	A	0.07	0.14
01_8136581	A	G	0.24	0.479
01_8144001	T	C	0.066	0.116
01_8144070	C	T	0.153	0.223
01_8400110	T	C	0.054	0.058
01_8400237	A	C	0.182	0.149
01_8412600	C	T	0.112	0.058
01_8412627	G	T	0.244	0.174
01_8440591	A	T	0.054	0.091
01_8440638	A	G	0.455	0.826
01_8440643	C	T	0.401	0.736
01_8440708	A	G	0.223	0.446
01_8440759	C	T	0.087	0.174
01_8440765	T	C	0.207	0.413
01_8440773	C	T	0.446	0.86
01_8440797	A	G	0.335	0.669
01_8440801	C	T	0.145	0.289
01_8440813	G	A	0.215	0.43
01_8440815	C	A	0.161	0.322
01_8514327	G	A	0.107	0.215
01_8514518	C	T	0.153	0.273
01_8562147	C	A	0.091	0.149
01_8568380	C	T	0.161	0.223
01_8568465	G	T	0.116	0.182
01_8778666	T	G	0.103	0.207
01_8778684	A	T	0.116	0.215
01_8778733	T	C	0.43	0.826
01_8812451	C	T	0.463	0.826
01_8812552	G	A	0.421	0.744
01_8818620	T	A	0.227	0.24
01_8818727	A	G	0.483	0.62
01_8818762	C	T	0.496	0.678
01_9018983	T	C	0.455	0.826
01_9018988	C	T	0.269	0.521
01_9019024	G	A	0.306	0.595
01_9019046	C	T	0.198	0.397
01_9166258	C	A	0.409	0.818
01_9166275	C	T	0.417	0.835
01_9228127	T	C	0.157	0.132
01_9228187	A	G	0.244	0.355
01_9228267	A	G	0.194	0.223
01_9321306	T	G	0.384	0.736
01_9321322	G	A	0.112	0.223
01_9321333	C	T	0.364	0.694
01_9321340	C	T	0.116	0.215
01_9321342	T	G	0.397	0.711
01_9459668	T	A	0.116	0.165
01_9459673	A	G	0.079	0.14
01_9459730	A	G	0.223	0.264
01_9459876	A	C	0.202	0.306
01_9461638	C	G	0.198	0.298
01_9525724	G	A	0.318	0.554
01_9525735	C	A	0.219	0.421
01_9689182	G	A	0.211	0.339
01_9689232	G	T	0.264	0.397
01_9689375	C	T	0.26	0.372
01_9689397	C	A	0.318	0.554
01_9689400	C	A	0.273	0.496
01_9689407	C	T	0.322	0.463
01_9689610	C	T	0.455	0.744
01_9689654	T	C	0.124	0.248
01_9689689	C	T	0.409	0.702
01_9689710	C	T	0.467	0.752
01_9689716	C	T	0.12	0.24
01_9689717	G	A	0.165	0.331
01_9852187	C	T	0.442	0.851
01_9852246	G	A	0.223	0.446
01_9852262	T	C	0.273	0.529
01_9852284	C	T	0.087	0.174
01_9994928	T	C	0.388	0.711
01_10197714	A	G	0.19	0.364
01_10280485	G	A	0.074	0.116
01_10280488	G	A	0.273	0.496
01_10356394	T	G	0.496	0.711
01_10356400	A	C	0.492	0.736
01_10356408	T	A	0.066	0.099
01_10671940	G	T	0.112	0.223
01_10672005	T	A	0.136	0.256
01_10672008	C	T	0.107	0.198
01_10788960	C	T	0.058	0.066
01_11025013	A	G	0.186	0.273
01_11164434	C	T	0.322	0.595
01_11164461	T	A	0.331	0.545
01_11168590	G	A	0.14	0.149
01_11168637	A	G	0.322	0.645
01_11168639	G	A	0.116	0.231
01_11168661	G	A	0.252	0.504
01_11168668	G	A	0.231	0.463
01_11168687	G	A	0.107	0.215
01_11168715	G	A	0.054	0.107
01_11168805	T	C	0.347	0.595
01_11168810	C	A	0.339	0.579
01_11168813	G	A	0.347	0.595
01_11168829	C	A	0.054	0.107
01_11176946	C	T	0.446	0.843
01_11176952	G	A	0.413	0.793
01_11177553	T	A	0.215	0.413
01_11177625	A	T	0.26	0.521
01_11182919	G	A	0.43	0.083
01_11182926	G	A	0.194	0.124
01_11182990	T	A	0.426	0.074
01_11183998	C	A	0.136	0.157
01_11192631	A	G	0.211	0.107
01_11192690	T	C	0.066	0.05
01_11320716	G	T	0.058	0.05
01_11404990	C	T	0.207	0.413
01_11404997	C	G	0.269	0.537
01_11405006	T	C	0.107	0.215
01_11405017	G	T	0.054	0.107
01_11405019	G	C	0.182	0.364
01_11405055	C	T	0.198	0.397
01_11405060	C	T	0.202	0.405
01_11405121	T	C	0.488	0.959
01_11405157	T	C	0.302	0.603
01_11405169	T	C	0.314	0.628
01_11405188	G	A	0.116	0.231
01_11430179	C	A	0.43	0.116
01_11430226	G	T	0.083	0.066
01_11430315	C	G	0.351	0.174
01_11572016	G	A	0.397	0.694
01_11572017	G	A	0.475	0.736
01_11572018	A	T	0.322	0.579
01_11572025	C	T	0.116	0.215
01_11572032	T	G	0.388	0.711
01_11575813	G	A	0.099	0.182
01_11575832	C	T	0.293	0.537
01_11640414	G	C	0.326	0.174
01_11743665	T	A	0.467	0.521
01_11743923	T	C	0.14	0.264
01_11743939	A	G	0.31	0.603
01_11906166	C	G	0.066	0.132
01_11906181	C	T	0.24	0.479
01_11920561	T	C	0.079	0.124
01_12027031	A	G	0.281	0.529
01_12380964	T	G	0.107	0.165
01_12396664	T	C	0.161	0.306
01_12396676	C	T	0.434	0.653
01_12396688	T	G	0.393	0.554
01_12520844	G	A	0.405	0.81
01_12520851	A	T	0.331	0.661
01_12520896	T	A	0.116	0.231
01_12520959	T	C	0.169	0.339
01_12613430	C	G	0.388	0.744
01_12613433	T	C	0.157	0.298
01_12613469	G	A	0.384	0.752
01_12613478	C	T	0.161	0.306
01_12613486	T	A	0.103	0.207
01_12613490	G	A	0.314	0.628
01_12613493	G	A	0.066	0.116
01_12613756	C	T	0.355	0.711
01_12624441	T	G	0.343	0.455
01_12624454	A	C	0.364	0.628
01_12624463	C	T	0.492	0.736
01_12624468	G	A	0.194	0.372
01_12624469	G	A	0.368	0.653
01_12624489	A	C	0.215	0.413
01_12731341	T	C	0.083	0.149
01_12731446	T	C	0.186	0.339
01_12731452	T	G	0.132	0.248
01_12731458	G	A	0.372	0.727
01_12731469	G	A	0.132	0.248
01_12731477	C	T	0.248	0.479
01_12731481	A	G	0.095	0.19
01_12731482	C	T	0.384	0.752
01_12731498	T	C	0.128	0.256
01_12849027	G	A	0.178	0.306
01_12879654	C	T	0.269	0.537
01_12879682	A	T	0.074	0.149
01_12879722	G	A	0.153	0.306
01_12879744	T	A	0.248	0.496
01_12879746	C	T	0.107	0.215
01_12879748	T	A	0.079	0.14
01_12879755	G	A	0.298	0.562
01_12879756	C	T	0.054	0.107
01_12879763	T	C	0.112	0.223
01_12879769	C	T	0.36	0.702
01_12879775	T	A	0.074	0.149
01_12879834	A	C	0.062	0.124
01_12879847	G	A	0.112	0.223
01_12879868	G	A	0.149	0.298
01_12879876	C	T	0.083	0.165
01_12879879	G	C	0.384	0.769
01_12879916	G	A	0.281	0.545
01_12879928	T	A	0.058	0.116
01_12879932	T	G	0.074	0.149
01_13306889	G	A	0.074	0.149
01_13306894	C	T	0.087	0.174
01_13437416	C	T	0.145	0.273
01_13437433	G	A	0.124	0.231
01_13437440	C	T	0.091	0.165
01_13475368	T	C	0.43	0.744
01_13475380	T	C	0.401	0.686
01_13475386	C	A	0.384	0.653
01_13475481	T	C	0.074	0.149
01_13475499	T	C	0.169	0.339
01_13475554	C	A	0.26	0.521
01_13683537	C	A	0.298	0.364
01_13683555	C	T	0.058	0.116
01_13683567	C	T	0.409	0.769
01_13683579	C	T	0.405	0.777
01_13683609	G	A	0.384	0.769
01_13866260	G	A	0.269	0.504
01_13866281	A	T	0.095	0.19
01_13866310	T	A	0.322	0.562
01_13866325	C	A	0.26	0.471
01_13866404	C	T	0.483	0.702
01_13866410	G	A	0.116	0.215
01_13866435	G	A	0.107	0.215
01_13866438	C	T	0.107	0.182
01_13895795	A	G	0.483	0.967
01_13895824	G	T	0.07	0.14
01_13895842	A	G	0.194	0.388
01_13895855	T	G	0.45	0.901
01_13895934	G	A	0.124	0.248
01_13895967	G	A	0.066	0.132
01_13896114	G	A	0.459	0.868
01_13896118	A	G	0.207	0.397
01_13896130	G	A	0.339	0.628
01_13896249	G	A	0.496	0.942
01_13896267	A	G	0.496	0.942
01_13896291	T	C	0.058	0.116
01_13896310	T	G	0.231	0.463
01_13896321	A	G	0.252	0.504
01_13896329	T	G	0.066	0.132
01_13896476	C	G	0.459	0.917
01_13911880	A	C	0.099	0.198
01_13911885	T	C	0.202	0.388
01_13911890	G	A	0.079	0.157
01_13911902	C	T	0.211	0.421
01_13911943	C	T	0.095	0.19
01_13911964	G	T	0.107	0.215
01_13911996	C	T	0.153	0.306
01_13912001	C	T	0.223	0.446
01_13912003	G	A	0.355	0.678
01_14036641	C	G	0.248	0.215
01_14053678	A	G	0.116	0.165
01_14094960	T	C	0.43	0.86
01_14095002	C	A	0.112	0.223
01_14095033	T	A	0.153	0.306
01_14095070	T	C	0.492	0.917
01_14095094	A	G	0.401	0.719
01_14276870	G	A	0.054	0.025
01_14316250	T	G	0.364	0.645
01_14316260	C	A	0.178	0.322
01_14316301	C	T	0.293	0.537
01_14319645	A	G	0.231	0.165
01_14319713	G	A	0.112	0.19
01_14319714	T	C	0.103	0.174
01_14319736	G	A	0.14	0.231
01_14319747	G	A	0.178	0.223
01_14319749	G	A	0.054	0.107
01_14319761	C	T	0.165	0.281
01_14319762	G	A	0.07	0.124
01_14319768	C	G	0.459	0.273
01_14319775	C	T	0.194	0.339
01_14319824	G	A	0.248	0.43
01_14319845	C	T	0.062	0.091
01_14319922	A	G	0.376	0.686
01_14319939	T	C	0.417	0.802
01_14378864	A	C	0.455	0.893
01_14378869	G	A	0.426	0.851
01_14378881	A	G	0.426	0.835
01_14379118	G	A	0.182	0.198
01_14379136	T	C	0.384	0.752
01_14379169	C	A	0.087	0.174
01_14379176	A	G	0.322	0.579
01_14379186	A	G	0.062	0.124
01_14379196	C	T	0.062	0.124
01_14379220	C	T	0.289	0.562
01_14407752	C	T	0.066	0.116
01_14407778	T	C	0.062	0.107
01_14761955	A	G	0.186	0.306
01_14928359	G	A	0.227	0.438
01_14928364	G	A	0.112	0.207
01_14928370	G	A	0.198	0.38
01_14928371	G	A	0.157	0.298
01_14928522	T	C	0.207	0.397
01_14928546	C	T	0.426	0.736
01_14928552	T	C	0.083	0.149
01_15109835	C	T	0.091	0.182
01_15109876	C	T	0.314	0.612
01_15146329	G	A	0.083	0.149
01_15210593	G	A	0.471	0.926
01_15210643	T	G	0.492	0.967
01_15210725	C	T	0.483	0.934
01_15210802	C	T	0.281	0.545
01_15221167	T	C	0.339	0.595
01_15221224	A	G	0.405	0.628
01_15221253	C	T	0.388	0.76
01_15221260	C	T	0.397	0.777
01_15221286	C	A	0.157	0.314
01_15221314	C	T	0.434	0.818
01_15221344	A	G	0.43	0.81
01_15221356	A	G	0.43	0.81
01_15228221	A	C	0.058	0.116
01_15228230	C	T	0.066	0.132
01_15228460	T	A	0.252	0.504
01_15228464	C	T	0.128	0.256
01_15342235	A	G	0.083	0.165
01_15342273	C	T	0.409	0.818
01_15342316	A	T	0.413	0.826
01_15342351	C	T	0.12	0.24
01_15342392	T	C	0.145	0.289
01_15342420	C	T	0.066	0.132
01_15342438	C	A	0.066	0.132
01_15342444	C	T	0.5	1
01_15342461	T	C	0.066	0.132
01_15342508	A	G	0.331	0.661
01_15342533	C	T	0.215	0.43
01_15342534	G	A	0.07	0.14
01_15342576	A	T	0.277	0.554
01_15342579	T	A	0.091	0.182
01_15342617	C	T	0.223	0.446
01_15342623	T	C	0.054	0.107
01_15342660	G	A	0.207	0.413
01_15393998	C	T	0.054	0.107
01_15394015	A	G	0.12	0.19
01_15394018	T	C	0.194	0.372
01_15394138	T	G	0.136	0.174
01_15394144	C	T	0.136	0.174
01_15394496	A	G	0.091	0.182
01_15394500	C	T	0.107	0.215
01_15394584	T	C	0.318	0.603
01_15394596	T	G	0.434	0.835
01_15394599	T	C	0.083	0.165
01_15394605	T	C	0.446	0.86
01_15394610	A	G	0.438	0.843
01_15470280	C	T	0.062	0.124
01_15479039	G	A	0.273	0.545
01_15479090	G	C	0.145	0.289
01_15479106	A	G	0.083	0.165
01_15525455	A	T	0.124	0.248
01_15525467	C	G	0.421	0.843
01_15525482	T	G	0.074	0.149
01_15525562	C	T	0.492	0.967
01_15648883	T	A	0.124	0.182
01_15648942	C	T	0.124	0.182
01_15648950	G	C	0.128	0.19
01_15673983	A	G	0.062	0.008
01_15681312	C	T	0.178	0.24
01_15704764	G	A	0.087	0.174
01_15704928	A	G	0.161	0.289
01_15704999	A	G	0.165	0.331
01_15778387	A	C	0.26	0.521
01_15778463	C	T	0.107	0.198
01_15789478	A	G	0.467	0.934
01_15789509	C	A	0.194	0.388
01_15789523	T	C	0.252	0.504
01_16218793	A	G	0.058	0.083
01_16725328	C	A	0.054	0.091
01_16725357	T	A	0.256	0.182
01_16742260	G	A	0.281	0.529
01_16742264	G	A	0.302	0.587
01_16742282	C	T	0.091	0.165
01_16742286	C	T	0.285	0.57
01_16742299	C	T	0.298	0.595
01_16742328	C	T	0.178	0.355
01_16742396	C	A	0.128	0.256
01_16742401	G	A	0.165	0.314
01_16742414	A	G	0.459	0.835
01_16742432	T	C	0.496	0.843
01_16742443	G	T	0.054	0.107
01_16742478	G	A	0.269	0.521
01_16742479	G	A	0.124	0.231
01_16838331	A	T	0.107	0.083
01_16838398	G	A	0.066	0.066
01_16845886	T	C	0.409	0.686
01_16845901	A	T	0.401	0.669
01_16845970	C	T	0.215	0.413
01_17065206	C	T	0.252	0.488
01_17065242	G	T	0.26	0.504
01_17065300	G	A	0.058	0.116
01_17143701	G	A	0.269	0.537
01_17143765	A	G	0.19	0.38
01_17143784	G	A	0.054	0.107
01_17175075	A	G	0.07	0.14
01_17175080	C	A	0.401	0.802
01_17175088	C	T	0.107	0.215
01_17175136	C	T	0.116	0.231
01_17175161	C	G	0.455	0.909
01_17175182	C	A	0.488	0.959
01_17175276	G	A	0.335	0.653
01_17175293	A	T	0.364	0.711
01_17175313	C	G	0.157	0.298
01_17175364	T	C	0.492	0.934
01_17175420	G	A	0.107	0.215
01_17175469	C	G	0.157	0.314
01_17175477	A	C	0.455	0.909
01_17175496	G	T	0.161	0.322
01_17176349	C	A	0.459	0.521
01_17176384	C	T	0.083	0.165
01_17176386	G	A	0.43	0.579
01_17176417	A	C	0.095	0.19
01_17176419	A	G	0.112	0.223
01_17176433	T	C	0.054	0.107
01_17176436	C	T	0.103	0.19
01_17176459	C	T	0.079	0.14
01_17176511	T	A	0.095	0.19
01_17176518	G	A	0.455	0.512
01_17176523	G	A	0.124	0.248
01_17176542	G	A	0.107	0.198
01_17176565	G	A	0.264	0.512
01_17176569	C	T	0.074	0.132
01_17176605	A	G	0.298	0.545
01_17176654	G	A	0.058	0.116
01_17176713	C	T	0.393	0.669
01_17176732	A	C	0.182	0.347
01_17176763	G	C	0.107	0.182
01_17176770	T	G	0.091	0.149
01_17176822	G	A	0.161	0.306
01_17176838	T	C	0.24	0.463
01_17176844	G	A	0.079	0.157
01_17176896	T	A	0.112	0.223
01_17176992	C	T	0.107	0.215
01_17177014	G	A	0.244	0.471
01_17177141	G	A	0.438	0.876
01_17177161	G	A	0.058	0.116
01_17177258	T	C	0.31	0.62
01_17177262	C	T	0.438	0.86
01_17177305	G	A	0.062	0.124
01_17196978	T	A	0.128	0.207
01_17196990	C	T	0.107	0.165
01_17197019	T	G	0.087	0.174
01_17343455	G	A	0.12	0.24
01_17343462	C	A	0.116	0.231
01_17343571	G	T	0.087	0.174
01_17343573	C	T	0.24	0.463
01_17343665	T	G	0.256	0.496
01_17459580	T	C	0.074	0.099
01_17459852	A	T	0.058	0.05
01_17518302	T	G	0.12	0.207
01_17588490	C	T	0.161	0.008
01_17588496	G	A	0.165	0
01_17720054	T	C	0.446	0.86
01_17720125	A	C	0.058	0.116
01_17807436	A	T	0.136	0.174
01_17827968	C	T	0.058	0.099
01_17880239	G	T	0.326	0.603
01_17880246	C	T	0.483	0.785
01_17880400	C	T	0.446	0.727
01_17880481	T	C	0.095	0.174
01_17880495	T	C	0.459	0.752
01_17883471	A	G	0.165	0.033
01_17884807	G	A	0.058	0.05
01_17979452	A	C	0.273	0.446
01_18052452	A	G	0.38	0.331
01_18052463	G	A	0.174	0.281
01_18052547	A	G	0.202	0.289
01_18052555	G	T	0.132	0.132
01_18306487	C	T	0.364	0.727
01_18306506	C	T	0.339	0.678
01_18306509	C	T	0.351	0.702
01_18306542	G	A	0.244	0.488
01_18306653	T	C	0.376	0.736
01_18306672	G	A	0.066	0.132
01_18306683	A	C	0.405	0.793
01_18428179	C	G	0.087	0.041
01_18548696	C	T	0.343	0.488
01_18548704	C	T	0.335	0.488
01_18548712	T	C	0.302	0.488
01_18571355	T	C	0.256	0.512
01_18737303	T	G	0.496	0.992
01_18749853	C	T	0.107	0.215
01_18749863	C	T	0.12	0.24
01_19089072	G	A	0.463	0.38
01_19089100	G	A	0.099	0.116
01_19113424	C	T	0.145	0.289
01_19113618	C	A	0.492	0.934
01_19113624	G	C	0.492	0.934
01_19113627	C	A	0.277	0.537
01_19255570	A	C	0.194	0.372
01_19255578	C	T	0.417	0.769
01_19255597	G	A	0.264	0.512
01_19255726	C	T	0.244	0.488
01_19256111	C	G	0.074	0.132
01_19256269	C	T	0.161	0.289
01_19269258	A	C	0.066	0.099
01_19269279	T	C	0.26	0.174
01_19291000	G	A	0.083	0.05
01_19334517	C	T	0.298	0.562
01_19334586	A	C	0.103	0.207
01_19334595	G	A	0.314	0.628
01_19334617	T	C	0.475	0.934
01_19480267	A	T	0.5	1
01_19480273	G	A	0.355	0.711
01_19480286	A	G	0.236	0.471
01_19480343	G	A	0.43	0.86
01_19480927	G	T	0.186	0.322
01_19480942	C	T	0.058	0.116
01_19480966	G	A	0.058	0.116
01_19480979	C	A	0.095	0.174
01_19480992	G	A	0.178	0.355
01_19481049	C	T	0.079	0.14
01_19517697	C	T	0.083	0.132
01_19523283	G	A	0.149	0.231
01_19679307	G	A	0.492	0.802
01_19714866	G	A	0.285	0.554
01_19714871	A	G	0.054	0.107
01_19714899	C	T	0.244	0.471
01_19714901	A	C	0.26	0.504
01_19714910	T	A	0.198	0.38
01_19714925	T	A	0.116	0.215
01_19714956	A	C	0.054	0.107
01_19714969	G	A	0.467	0.636
01_19714978	G	A	0.087	0.174
01_19715019	C	T	0.426	0.752
01_19715041	C	T	0.128	0.256
01_19715042	G	A	0.062	0.124
01_19715049	G	A	0.496	0.711
01_19715052	T	A	0.099	0.198
01_19715071	G	A	0.124	0.248
01_19715094	A	T	0.087	0.174
01_19898852	A	G	0.45	0.719
01_20206422	C	T	0.244	0.24
01_20206463	T	C	0.169	0.091
01_20206507	T	A	0.145	0.058
01_20206542	G	A	0.161	0.091
01_20206574	C	T	0.145	0.058
01_20256498	C	T	0.186	0.372
01_20256742	C	T	0.393	0.702
01_20256752	G	A	0.182	0.331
01_20256767	C	T	0.169	0.322
01_20256771	C	T	0.198	0.364
01_20256997	T	C	0.211	0.372
01_20376959	A	C	0.331	0.281
01_20377007	A	G	0.388	0.645
01_20377038	A	C	0.306	0.248
01_20397021	C	T	0.248	0.446
01_20397084	T	C	0.479	0.529
01_20397245	G	C	0.492	0.835
01_20514517	G	A	0.471	0.926
01_20514519	T	C	0.38	0.76
01_20514542	G	A	0.372	0.744
01_20514554	G	A	0.463	0.909
01_20514561	A	G	0.492	0.95
01_20514590	C	T	0.496	0.942
01_20514616	T	G	0.384	0.752
01_20514653	G	A	0.165	0.331
01_20514717	C	T	0.384	0.702
01_20514722	C	T	0.405	0.645
01_20514727	G	A	0.182	0.364
01_20523109	C	A	0.062	0.107
01_20523192	G	C	0.107	0.182
01_20523645	T	C	0.132	0.215
01_20523649	G	A	0.091	0.182
01_20523707	G	A	0.136	0.223
01_20786405	T	A	0.318	0.554
01_20836158	A	G	0.298	0.562
01_20836167	C	T	0.24	0.446
01_20960229	T	C	0.128	0.041
01_21082895	G	A	0.289	0.231
01_21090453	C	T	0.409	0.719
01_21090518	C	T	0.145	0.289
01_21090529	T	A	0.347	0.645
01_21090536	C	T	0.347	0.645
01_21090545	G	A	0.43	0.711
01_21090602	G	A	0.36	0.62
01_21090630	G	A	0.405	0.711
01_21090690	C	T	0.285	0.537
01_21237642	T	C	0.07	0.14
01_21237644	T	G	0.087	0.14
01_21237654	C	T	0.099	0.149
01_21237706	C	T	0.058	0.099
01_21237710	G	A	0.136	0.256
01_21237800	G	A	0.153	0.19
01_21237849	G	A	0.066	0.099
01_21237873	C	T	0.062	0.107
01_21237915	C	T	0.083	0.165
01_21266983	G	C	0.388	0.777
01_21266994	C	T	0.087	0.157
01_21267074	G	A	0.426	0.818
01_21267133	T	C	0.087	0.157
01_21267138	G	T	0.124	0.248
01_21296507	C	T	0.231	0.413
01_21739275	T	C	0.103	0.041
01_21739410	A	C	0.112	0.025
01_21739424	T	A	0.14	0.033
01_21779722	C	T	0.355	0.711
01_21927670	C	A	0.248	0.099
01_22017629	C	G	0.368	0.24
01_22027463	C	T	0.384	0.471
01_22027508	G	A	0.397	0.645
01_22027545	C	T	0.393	0.636
01_22027559	G	A	0.058	0.116
01_22027565	G	C	0.178	0.339
01_22027571	G	A	0.174	0.331
01_22027625	G	T	0.054	0.074
01_22027626	C	T	0.058	0.116
01_22096852	T	C	0.273	0.198
01_22096864	A	G	0.103	0.041
01_22096895	A	G	0.393	0.223
01_22096913	A	T	0.124	0.017
01_22096935	A	G	0.153	0.207
01_22096943	A	G	0.277	0.19
01_22097303	G	A	0.331	0.066
01_22141169	T	C	0.149	0.248
01_22242787	A	C	0.364	0.248
01_22242806	T	G	0.07	0.058
01_22254514	C	G	0.095	0.091
01_22275552	T	A	0.07	0.14
01_22289583	G	A	0.442	0.273
01_22289613	C	A	0.062	0.091
01_22289635	C	T	0.38	0.281
01_22289674	A	T	0.058	0.083
01_22289704	G	A	0.45	0.273
01_22289772	A	T	0.054	0.074
01_22321362	G	A	0.066	0.132
01_22321397	G	A	0.087	0.174
01_22321414	C	T	0.087	0.174
01_22321419	C	T	0.302	0.603
01_22321483	C	T	0.492	0.983
01_22321490	G	A	0.074	0.149
01_22323951	G	A	0.074	0.149
01_22323957	G	A	0.136	0.273
01_22323976	G	A	0.475	0.934
01_22323998	C	T	0.434	0.868
01_22324004	G	A	0.091	0.182
01_22324014	A	G	0.413	0.81
01_22324017	G	A	0.298	0.595
01_22324026	C	T	0.165	0.331
01_22324061	G	A	0.298	0.595
01_22324073	G	A	0.107	0.215
01_22324094	G	A	0.438	0.876
01_22324113	G	A	0.479	0.942
01_22343659	G	A	0.45	0.289
01_22343772	T	A	0.116	0.198
01_22516028	G	A	0.083	0.165
01_22516042	G	T	0.107	0.215
01_22516046	C	T	0.066	0.132
01_22570163	G	A	0.326	0.521
01_22776155	C	T	0.269	0.537
01_22776161	T	C	0.079	0.14
01_22777488	T	G	0.231	0.446
01_22777519	T	C	0.227	0.438
01_22777547	C	A	0.136	0.207
01_22794365	C	T	0.12	0.24
01_22880145	T	C	0.426	0.835
01_22880232	C	T	0.264	0.529
01_22880301	A	G	0.079	0.157
01_22929916	G	C	0.054	0.107
01_22934591	G	A	0.058	0.099
01_22934606	T	C	0.264	0.446
01_22934611	C	T	0.124	0.231
01_22934619	G	A	0.083	0.165
01_22934670	C	T	0.372	0.711
01_22934677	G	T	0.136	0.256
01_22934719	A	G	0.145	0.289
01_22934734	G	A	0.145	0.289
01_22937065	A	G	0.066	0.132
01_22937089	A	G	0.496	0.793
01_22972818	G	A	0.14	0.231
01_22972826	T	A	0.124	0.198
01_22972882	A	T	0.058	0.116
01_22972972	C	T	0.339	0.298
01_23122380	T	C	0.248	0.314
01_23138593	C	A	0.318	0.256
01_23177603	G	A	0.31	0.603
01_23177712	G	A	0.401	0.785
01_23362108	A	C	0.273	0.314
01_23429364	A	G	0.302	0.587
01_23429435	A	T	0.252	0.339
01_23429536	A	G	0.074	0.132
01_23429561	G	A	0.095	0.174
01_23429573	A	C	0.178	0.24
01_23456664	T	C	0.459	0.372
01_23456948	A	C	0.083	0.132
01_23456956	T	C	0.174	0.298
01_23456986	A	G	0.231	0.413
01_23594613	G	A	0.186	0.223
01_23602836	C	T	0.066	0.066
01_23609890	G	T	0.054	0.058
01_23706848	G	C	0.182	0.116
01_23715725	T	A	0.161	0.256
01_23716072	C	T	0.169	0.223
01_23754980	T	G	0.19	0.264
01_23754984	G	A	0.36	0.388
01_23755002	T	C	0.355	0.397
01_23853061	T	A	0.479	0.43
01_23853094	C	G	0.475	0.455
01_23853137	T	C	0.455	0.43
01_23873175	A	T	0.459	0.388
01_23873241	G	T	0.459	0.388
01_24044185	C	T	0.289	0.331
01_24044341	A	G	0.153	0.207
01_24044360	A	G	0.145	0.19
01_24274894	C	A	0.07	0.124
01_24295736	C	T	0.475	0.884
01_24295873	A	G	0.496	0.843
01_24393333	C	T	0.483	0.752
01_24393363	G	A	0.14	0.198
01_24430605	C	T	0.236	0.24
01_24430649	G	A	0.269	0.24
01_24430655	G	T	0.103	0.157
01_24430690	C	G	0.269	0.24
01_24435828	A	G	0.103	0.174
01_24435849	G	A	0.12	0.223
01_24435851	T	C	0.347	0.579
01_24470104	A	G	0.186	0.322
01_24470230	T	A	0.157	0.281
01_24470262	C	T	0.058	0.099
01_24470310	C	T	0.132	0.231
01_24470325	G	T	0.12	0.223
01_24470336	G	A	0.248	0.446
01_24734469	A	G	0.488	0.446
01_24763828	T	C	0.45	0.488
01_24763908	A	C	0.202	0.273
01_24763920	C	T	0.198	0.264
01_24831238	T	C	0.376	0.355
01_24836146	T	C	0.248	0.331
01_24836152	G	A	0.244	0.322
01_24839067	T	C	0.364	0.364
01_25105104	G	C	0.492	0.851
01_25105154	A	C	0.488	0.909
01_25129377	G	A	0.169	0.289
01_25185694	T	A	0.054	0.107
01_25250765	C	T	0.095	0.14
01_25250810	G	T	0.087	0.157
01_25356459	T	C	0.393	0.306
01_25356540	G	A	0.421	0.331
01_25367027	C	G	0.298	0.479
01_25367119	G	T	0.335	0.223
01_25399628	G	A	0.058	0.116
01_25399637	T	C	0.058	0.116
01_25399649	A	G	0.174	0.347
01_25399659	G	A	0.099	0.198
01_25399667	G	A	0.103	0.207
01_25433173	A	G	0.426	0.405
01_25433304	G	A	0.355	0.347
01_25433343	A	G	0.426	0.388
01_25470647	G	A	0.066	0.116
01_25470661	G	A	0.132	0.248
01_25470696	T	A	0.12	0.19
01_25471939	A	G	0.116	0.116
01_25471974	A	G	0.471	0.364
01_25516532	A	G	0.058	0.099
01_25516669	G	T	0.5	0.405
01_25563776	T	C	0.066	0.05
01_25569391	A	G	0.079	0.058
01_25816455	G	A	0.326	0.603
01_25889176	T	C	0.331	0.38
01_25889227	C	T	0.083	0.099
01_25898730	G	A	0.103	0.19
01_25898808	C	A	0.302	0.306
01_25993380	A	G	0.062	0.074
01_25993398	A	T	0.124	0.198
01_26025368	A	C	0.194	0.273
01_26025438	A	G	0.058	0.099
01_26287138	A	T	0.079	0.107
01_26287204	C	A	0.083	0.116
01_26287213	C	T	0.079	0.107
01_26311036	T	C	0.405	0.777
01_26311067	A	T	0.446	0.81
01_26311075	G	A	0.421	0.826
01_26311111	A	C	0.426	0.835
01_26502253	G	T	0.289	0.545
01_26561462	T	G	0.421	0.347
01_26561478	C	T	0.421	0.364
01_26561526	T	G	0.421	0.38
01_26635364	G	C	0.091	0.165
01_26635390	G	A	0.058	0.116
01_26635396	G	A	0.058	0.116
01_26887547	C	A	0.079	0.14
01_26913426	G	C	0.112	0.107
01_26915193	T	G	0.442	0.355
01_26917252	A	G	0.417	0.355
01_26940419	A	G	0.492	0.372
01_27011942	T	C	0.384	0.322
01_27020080	T	A	0.471	0.347
01_27068757	T	C	0.496	0.281
01_27251385	G	A	0.488	0.38
01_27340872	A	G	0.492	0.884
01_27360123	C	T	0.413	0.38
01_27590462	C	T	0.376	0.372
01_27878860	A	G	0.124	0.066
01_27920505	T	G	0.058	0.05
01_27948261	G	T	0.095	0.14
01_27997846	G	C	0.058	0.066
01_28038343	A	T	0.124	0.083
01_28263218	A	G	0.128	0.074
01_28337471	A	G	0.186	0.223
01_28395414	A	C	0.132	0.182
01_28395440	G	A	0.128	0.174
01_28457563	G	A	0.347	0.38
01_28490279	C	G	0.202	0.306
01_28578783	A	G	0.157	0.231
01_28706480	A	C	0.339	0.248
01_28759390	T	C	0.174	0.248
01_28808937	T	A	0.248	0.314
01_28836924	A	G	0.236	0.306
01_28938515	T	A	0.289	0.331
01_28945418	G	A	0.14	0.066
01_28946532	C	T	0.066	0.083
01_29003127	A	G	0.492	0.934
01_29003171	T	C	0.496	0.926
01_29074241	A	T	0.471	0.446
01_29086354	T	G	0.384	0.388
01_29108969	C	G	0.442	0.339
01_29227686	G	T	0.058	0.099
01_29255857	C	G	0.128	0.058
01_29431003	G	A	0.211	0.421
01_29431039	G	A	0.302	0.537
01_29431043	G	A	0.14	0.281
01_29431044	C	T	0.252	0.488
01_29431052	G	A	0.145	0.289
01_29431053	C	T	0.132	0.264
01_29431065	G	A	0.174	0.331
01_29431069	G	A	0.12	0.223
01_29500560	C	T	0.112	0.074
01_29511715	G	C	0.211	0.421
01_29688595	A	G	0.074	0.066
01_29723118	C	G	0.24	0.314
01_29873187	T	C	0.07	0.058
01_29921083	G	T	0.182	0.017
01_29996198	T	C	0.496	0.595
01_30023566	A	G	0.269	0.355
01_30023603	A	G	0.083	0.083
01_30069784	T	A	0.054	0.041
01_30069914	G	A	0.397	0.347
01_30093060	C	A	0.182	0.017
01_30113202	C	G	0.467	0.388
01_30149517	T	C	0.174	0.017
01_30202467	A	T	0.455	0.347
01_30202515	T	C	0.12	0.041
01_30214110	A	G	0.116	0.066
01_30214159	C	T	0.112	0.058
01_30214195	A	T	0.116	0.066
01_30214220	A	G	0.128	0.041
01_30214226	C	G	0.12	0.041
01_30221804	A	T	0.087	0.074
01_30277370	A	G	0.054	0.041
01_30277375	A	G	0.058	0.05
01_30277390	T	C	0.058	0.05
01_30277529	T	C	0.062	0.058
01_30451833	A	G	0.426	0.355
01_30451998	G	A	0.277	0.124
01_30467097	T	G	0.186	0.289
01_30622158	C	T	0.066	0.132
01_30715369	C	T	0.368	0.438
01_30715373	T	C	0.219	0.322
01_30918348	T	C	0.074	0.05
01_30940394	A	G	0.194	0.273
01_30941423	T	G	0.066	0.05
01_31066542	A	G	0.479	0.198
01_31066554	A	C	0.074	0.05
01_31234137	G	A	0.116	0.099
01_31243287	T	C	0.326	0.355
01_31284506	T	C	0.058	0.066
01_31284529	T	C	0.285	0.339
01_31461460	G	C	0.145	0.207
01_31476681	A	G	0.083	0.083
01_31476690	T	C	0.091	0.083
01_31580858	A	C	0.347	0.612
01_31580863	T	A	0.347	0.612
01_31580875	T	A	0.351	0.62
01_31581204	G	C	0.496	0.942
01_31581207	T	C	0.455	0.876
01_31581359	G	A	0.355	0.678
01_31646005	T	C	0.269	0.306
01_31672373	A	G	0.31	0.339
01_31672460	T	A	0.479	0.38
01_31672526	G	A	0.372	0.364
01_31684773	C	T	0.306	0.298
01_31687487	T	A	0.322	0.314
01_31687508	C	T	0.372	0.347
01_31773072	C	T	0.364	0.331
01_31833706	T	C	0.058	0.05
01_31893843	A	T	0.351	0.421
01_31970577	G	A	0.252	0.289
01_31970643	C	A	0.24	0.298
01_32025211	A	G	0.169	0.289
01_32043570	G	T	0.054	0.058
01_32053066	T	A	0.091	0.05
01_32068813	A	G	0.335	0.256
01_32068820	A	G	0.116	0.083
01_32105703	G	A	0.054	0.074
01_32312333	T	A	0.054	0.074
01_32312363	G	A	0.054	0.074
01_32372617	T	G	0.054	0.107
01_32409329	C	G	0.169	0.025
01_32411835	A	G	0.161	0.19
01_32411951	G	A	0.186	0.058
01_32447618	T	C	0.169	0.223
01_32501509	A	G	0.174	0.231
01_32553762	T	G	0.062	0.107
01_32598407	G	T	0.128	0.174
01_32610963	A	G	0.202	0.24
01_32641107	G	A	0.194	0.041
01_32641454	C	T	0.186	0.025
01_32795201	G	A	0.12	0.025
01_32799183	T	C	0.12	0.041
01_32845327	A	G	0.107	0.149
01_32845394	A	C	0.066	0.05
01_32847345	C	T	0.12	0.157
01_32878634	C	T	0.219	0.124
01_32878673	T	A	0.087	0.14
01_33059033	A	G	0.281	0.331
01_33188921	T	C	0.409	0.388
01_33292844	C	G	0.174	0.331
01_33305298	A	G	0.112	0.207
01_33305421	G	A	0.405	0.727
01_33375214	C	T	0.128	0.174
01_33391573	G	A	0.339	0.397
01_33391714	T	C	0.45	0.388
01_33396527	T	C	0.483	0.868
01_33396545	G	T	0.488	0.876
01_33504398	G	C	0.289	0.314
01_33504479	G	T	0.285	0.322
01_33504538	A	G	0.289	0.314
01_33504550	A	T	0.285	0.322
01_33506617	T	C	0.298	0.298
01_33575800	T	C	0.062	0.091
01_33605868	A	T	0.161	0.19
01_33633157	A	C	0.248	0.231
01_33657948	G	T	0.079	0.074
01_33673761	G	A	0.066	0.099
01_33673844	A	G	0.095	0.124
01_33673845	T	C	0.215	0.264
01_33673870	A	G	0.091	0.116
01_33794330	A	G	0.124	0.066
01_33794447	G	A	0.136	0.058
01_33794473	T	A	0.405	0.364
01_33798077	G	A	0.26	0.355
01_33798088	T	C	0.248	0.347
01_33798124	A	G	0.252	0.372
01_33899326	T	C	0.157	0.231
01_33899361	C	G	0.455	0.347
01_33899375	T	A	0.157	0.231
01_33899486	T	C	0.14	0.215
01_33899552	A	G	0.397	0.347
01_33914789	C	T	0.434	0.372
01_33925094	T	G	0.091	0.083
01_33925165	G	A	0.388	0.413
01_34020703	A	C	0.483	0.355
01_34040081	T	C	0.467	0.289
01_34066876	T	C	0.438	0.364
01_34155856	A	C	0.264	0.397
01_34218957	C	T	0.231	0.364
01_34219209	C	A	0.128	0.24
01_34219216	T	C	0.186	0.339
01_34219222	C	T	0.07	0.124
01_34219224	G	A	0.314	0.579
01_34219230	G	A	0.157	0.298
01_34253358	G	C	0.099	0.083
01_34351202	A	C	0.132	0.066
01_34385242	G	A	0.397	0.446
01_34385309	C	G	0.079	0.14
01_34385359	G	C	0.194	0.174
01_34415348	G	A	0.339	0.397
01_34416808	A	G	0.322	0.413
01_34417680	C	G	0.355	0.38
01_34426675	A	G	0.087	0.157
01_34429301	A	C	0.318	0.405
01_34555620	T	C	0.496	0.413
01_34555676	C	T	0.463	0.397
01_34574218	T	G	0.145	0.24
01_34574366	A	G	0.145	0.24
01_34633771	A	G	0.099	0.066
01_34657960	C	T	0.277	0.19
01_34697141	A	T	0.07	0.091
01_34720372	A	C	0.062	0.107
01_34725183	A	G	0.087	0.14
01_34826043	A	T	0.256	0.231
01_34828166	T	A	0.298	0.182
01_34922372	A	T	0.421	0.479
01_34922444	C	G	0.438	0.347
01_34993280	A	G	0.438	0.479
01_35039162	G	A	0.128	0.124
01_35042728	T	C	0.264	0.231
01_35068737	A	G	0.074	0.066
01_35086799	T	C	0.434	0.289
01_35121435	G	T	0.446	0.38
01_35175320	T	C	0.326	0.256
01_35180627	C	G	0.231	0.231
01_35229889	T	A	0.236	0.223
01_35281465	A	G	0.285	0.322
01_35293663	G	A	0.128	0.058
01_35299095	C	T	0.331	0.264
01_35299199	G	A	0.124	0.066
01_35303931	C	A	0.149	0.05
01_35303942	C	A	0.207	0.215
01_35349875	T	G	0.397	0.331
01_35350108	T	C	0.364	0.281
01_35376425	T	G	0.426	0.355
01_35510857	G	C	0.083	0.083
01_35635349	T	C	0.178	0.008
01_35635386	T	C	0.178	0.008
01_35746302	A	G	0.087	0.091
01_35746504	C	G	0.293	0.339
01_35750867	T	G	0.227	0.256
01_35814136	A	C	0.107	0.132
01_35820600	G	A	0.479	0.446
01_35823561	G	A	0.149	0.116
01_35823617	T	C	0.153	0.124
01_35882487	A	T	0.124	0.215
01_35932416	A	T	0.397	0.38
01_35932452	A	C	0.397	0.397
01_35932461	C	A	0.132	0.066
01_35938753	C	T	0.074	0.099
01_36015243	G	A	0.248	0.165
01_36174348	A	G	0.066	0.05
01_36222540	T	G	0.083	0.165
01_36252580	G	A	0.293	0.289
01_36252631	T	C	0.302	0.306
01_36252698	T	A	0.479	0.331
01_36432882	C	T	0.161	0.223
01_36432934	G	T	0.463	0.38
01_36588639	C	T	0.281	0.364
01_36696049	A	G	0.074	0.132
01_36696143	G	C	0.393	0.388
01_36754012	T	G	0.079	0.091
01_36847323	T	A	0.091	0.132
01_36847352	T	A	0.058	0.066
01_36849460	C	T	0.066	0.066
01_36863359	G	C	0.062	0.058
01_36864052	T	G	0.244	0.124
01_36866314	T	A	0.169	0.008
01_36924719	T	C	0.483	0.818
01_36924724	C	G	0.488	0.81
01_36948955	G	A	0.14	0.165
01_37015417	A	G	0.26	0.14
01_37015648	C	T	0.244	0.174
01_37015854	A	G	0.178	0.207
01_37015940	A	G	0.083	0.132
01_37015941	G	A	0.058	0.066
01_37044335	A	G	0.161	0.041
01_37044409	G	C	0.074	0.149
01_37052167	C	T	0.136	0.273
01_37052171	T	C	0.107	0.198
01_37052224	A	T	0.07	0.14
01_37052229	A	T	0.471	0.893
01_37052241	T	C	0.074	0.149
01_37052245	G	T	0.066	0.132
01_37052353	C	T	0.182	0.364
01_37052378	G	A	0.132	0.264
01_37052396	G	A	0.479	0.843
01_37061114	G	T	0.099	0.05
01_37113682	A	C	0.178	0.008
01_37126893	T	C	0.368	0.355
01_37149553	A	G	0.178	0.008
01_37149586	G	T	0.079	0.058
01_37194682	G	A	0.099	0.066
01_37194734	C	T	0.103	0.074
01_37300009	G	A	0.074	0.066
01_37337507	T	C	0.066	0.066
01_37337546	T	A	0.157	0.182
01_37337572	T	C	0.405	0.529
01_37341734	A	G	0.091	0.05
01_37430847	A	G	0.335	0.372
01_37461153	T	A	0.479	0.397
01_37461263	T	A	0.479	0.38
01_37561034	C	G	0.058	0.066
01_37626843	C	A	0.054	0.041
01_37657247	C	T	0.426	0.405
01_37658861	T	C	0.421	0.43
01_37674241	T	C	0.488	0.479
01_37726571	A	C	0.471	0.347
01_37797573	G	A	0.455	0.364
01_37854727	A	G	0.132	0.083
01_37890027	T	A	0.248	0.347
01_37925792	C	A	0.174	0.05
01_37942787	A	T	0.054	0.074
01_37975840	T	A	0.132	0.248
01_37985324	A	T	0.054	0.074
01_38002315	C	A	0.074	0.066
01_38013629	A	T	0.058	0.099
01_38032284	T	C	0.091	0.116
01_38086408	T	C	0.198	0.38
01_38086526	A	G	0.066	0.132
01_38086561	G	A	0.103	0.207
01_38105885	C	T	0.058	0.05
01_38176597	A	G	0.409	0.504
10_48413	G	A	0.479	0.645
10_93003	C	T	0.07	0.074
10_93009	A	G	0.079	0.091
10_110860	C	G	0.322	0.413
10_162485	A	T	0.128	0.107
10_277267	A	T	0.153	0.223
10_303016	C	G	0.215	0.298
10_303080	T	G	0.252	0.339
10_310600	A	G	0.285	0.306
10_384807	G	A	0.083	0.116
10_399329	C	T	0.45	0.421
10_405341	G	A	0.103	0.14
10_405378	T	C	0.107	0.149
10_405551	G	A	0.335	0.388
10_495745	C	T	0.058	0.099
10_548496	G	A	0.269	0.372
10_590385	C	G	0.227	0.339
10_671045	T	G	0.231	0.231
10_847636	G	A	0.343	0.405
10_856639	T	C	0.368	0.273
10_882563	C	A	0.223	0.281
10_896038	G	A	0.202	0.24
10_945738	A	C	0.107	0.083
10_1027532	A	G	0.326	0.256
10_1027591	G	C	0.322	0.264
10_1027659	G	A	0.331	0.248
10_1108898	G	A	0.095	0.074
10_1108956	G	A	0.136	0.091
10_1235729	A	G	0.202	0.058
10_1235807	T	G	0.103	0.041
10_1235824	C	T	0.103	0.041
10_1261641	T	C	0.07	0.074
10_1301205	T	G	0.095	0.041
10_1301576	G	T	0.471	0.38
10_1301844	A	C	0.351	0.405
10_1473312	T	C	0.455	0.314
10_1505800	C	T	0.401	0.752
10_1505801	T	A	0.194	0.388
10_1505802	G	A	0.099	0.198
10_1505891	G	A	0.318	0.587
10_1509325	A	G	0.455	0.248
10_1572496	T	C	0.364	0.364
10_1578047	T	G	0.062	0.074
10_1645748	C	T	0.496	0.893
10_1645752	G	C	0.5	0.884
10_1647735	T	G	0.074	0.083
10_1702246	T	C	0.471	0.298
10_1733342	G	T	0.079	0.074
10_1738788	A	T	0.087	0.107
10_1738846	G	T	0.087	0.107
10_1755187	A	C	0.244	0.256
10_1755237	C	G	0.174	0.149
10_1755291	A	G	0.074	0.083
10_1829039	G	T	0.178	0.157
10_1834075	T	G	0.107	0.066
10_1834118	G	A	0.116	0.083
10_1834179	T	C	0.107	0.066
10_1930416	G	A	0.306	0.149
10_1930419	T	C	0.066	0.099
10_1930515	C	G	0.302	0.157
10_1930521	T	C	0.07	0.107
10_2050193	G	C	0.347	0.364
10_2050405	A	G	0.417	0.306
10_2074660	T	C	0.087	0.124
10_2085192	G	A	0.455	0.397
10_2085206	C	T	0.463	0.38
10_2111298	G	A	0.153	0.091
10_2139982	A	G	0.426	0.339
10_2147631	T	C	0.116	0.05
10_2160265	T	G	0.488	0.364
10_2183657	C	T	0.289	0.264
10_2183687	T	C	0.124	0.099
10_2183738	G	T	0.124	0.099
10_2183754	C	T	0.285	0.256
10_2187316	A	G	0.285	0.24
10_2268717	T	C	0.128	0.223
10_2273075	A	C	0.132	0.231
10_2273232	A	T	0.07	0.14
10_2287773	T	G	0.393	0.306
10_2332749	T	C	0.161	0.107
10_2359798	C	T	0.211	0.14
10_2359895	A	T	0.207	0.132
10_2359910	A	G	0.223	0.149
10_2393372	A	G	0.306	0.562
10_2431447	T	A	0.252	0.306
10_2431459	T	C	0.252	0.306
10_2495458	A	G	0.161	0.273
10_2495490	T	G	0.054	0.091
10_2495506	A	G	0.492	0.95
10_2495632	T	G	0.496	0.959
10_2495659	G	A	0.145	0.289
10_2570592	T	G	0.062	0.058
10_2658998	C	G	0.36	0.421
10_2669573	A	T	0.496	0.43
10_2724880	A	G	0.455	0.876
10_2724913	G	T	0.339	0.612
10_2724955	C	G	0.388	0.744
10_2725001	C	T	0.446	0.86
10_2725013	T	C	0.45	0.868
10_2730261	C	T	0.393	0.653
10_2730551	C	T	0.397	0.645
10_2730554	G	C	0.322	0.595
10_2734110	T	A	0.074	0.099
10_2734122	C	T	0.074	0.099
10_2807906	T	C	0.426	0.455
10_2808480	A	G	0.066	0.05
10_2846767	A	G	0.264	0.347
10_2874892	G	A	0.066	0.116
10_2925598	C	T	0.087	0.14
10_2925642	T	C	0.351	0.438
10_2926154	T	C	0.202	0.405
10_2926191	G	A	0.19	0.38
10_3015653	C	G	0.302	0.405
10_3015673	C	G	0.124	0.182
10_3026429	C	G	0.107	0.149
10_3181692	A	C	0.38	0.446
10_3181787	T	C	0.38	0.446
10_3189180	A	G	0.157	0.215
10_3206706	A	G	0.058	0.05
10_3206720	A	G	0.169	0.24
10_3206742	G	C	0.07	0.074
10_3224141	G	T	0.223	0.248
10_3226687	A	G	0.459	0.471
10_3281833	A	G	0.483	0.372
10_3464250	A	G	0.314	0.331
10_3464329	T	C	0.314	0.314
10_3526010	A	G	0.19	0.298
10_3526112	T	C	0.281	0.38
10_3529544	A	C	0.326	0.388
10_3593585	A	G	0.339	0.38
10_3600058	G	A	0.062	0.074
10_3637945	G	C	0.066	0.05
10_3749852	A	T	0.426	0.504
10_3778453	C	G	0.103	0.174
10_3951220	C	A	0.252	0.306
10_3962665	T	G	0.161	0.025
10_4001581	T	G	0.289	0.347
10_4016269	C	T	0.442	0.421
10_4030882	C	A	0.368	0.455
10_4147757	T	C	0.38	0.628
10_4153543	C	T	0.405	0.347
10_4172328	C	T	0.091	0.182
10_4172333	G	A	0.215	0.397
10_4172427	C	A	0.285	0.57
10_4172436	C	T	0.38	0.76
10_4172448	T	A	0.442	0.851
10_4172453	G	A	0.095	0.19
10_4172462	T	G	0.149	0.298
10_4172508	C	T	0.269	0.537
10_4172520	C	T	0.157	0.314
10_4195068	A	G	0.062	0.091
10_4254473	T	A	0.302	0.322
10_4254497	C	T	0.074	0.05
10_4254540	C	A	0.058	0.033
10_4345830	T	C	0.112	0.19
10_4345862	T	A	0.471	0.413
10_4345881	T	C	0.417	0.455
10_4414044	C	T	0.252	0.19
10_4414082	C	T	0.145	0.041
10_4516820	T	G	0.169	0.041
10_4578692	A	G	0.335	0.339
10_4636904	C	G	0.058	0.083
10_4636966	C	T	0.087	0.107
10_4637125	C	T	0.401	0.306
10_4640058	A	G	0.103	0.124
10_4649901	C	T	0.062	0.058
10_4649912	A	C	0.087	0.107
10_4649937	A	C	0.083	0.066
10_4650051	T	A	0.5	0.289
10_4723566	A	G	0.095	0.091
10_4755680	T	C	0.219	0.091
10_4888939	A	C	0.384	0.273
10_4972926	G	C	0.124	0.182
10_4972934	T	G	0.128	0.19
10_4972959	G	A	0.112	0.174
10_4973036	G	T	0.054	0.058
10_5013098	T	C	0.062	0.091
10_5013125	T	G	0.124	0.182
10_5013185	G	T	0.054	0.074
10_5014531	A	C	0.223	0.132
10_5014615	C	T	0.132	0.149
10_5113729	C	A	0.054	0.091
10_5174275	T	C	0.248	0.479
10_5285576	C	T	0.492	0.719
10_5285607	T	A	0.178	0.355
10_5285645	T	G	0.322	0.529
10_5285653	G	A	0.174	0.347
10_5285659	T	C	0.198	0.397
10_5285680	C	T	0.244	0.372
10_5313845	C	T	0.264	0.331
10_5329221	T	C	0.479	0.793
10_5329235	A	G	0.244	0.488
10_5366887	A	C	0.14	0.066
10_5435035	A	G	0.169	0.207
10_5511266	G	A	0.236	0.339
10_5515867	A	G	0.149	0.215
10_5532414	A	G	0.409	0.488
10_5578241	G	A	0.281	0.331
10_5578267	G	A	0.161	0.24
10_5578311	T	A	0.149	0.215
10_5578327	T	A	0.12	0.091
10_5682978	G	C	0.364	0.264
10_5696618	C	A	0.079	0.14
10_5819182	G	A	0.211	0.421
10_5819192	G	A	0.397	0.645
10_5843404	C	T	0.136	0.273
10_5843416	C	T	0.194	0.372
10_5843446	G	A	0.318	0.636
10_5843451	A	G	0.103	0.19
10_5843459	T	A	0.112	0.223
10_5843467	C	T	0.169	0.306
10_5843557	G	A	0.483	0.967
10_5843579	G	A	0.409	0.802
10_5843586	C	A	0.483	0.967
10_5843614	C	T	0.405	0.793
10_5843627	C	T	0.174	0.331
10_5843633	C	T	0.24	0.479
10_5843634	G	A	0.492	0.983
10_5843658	C	T	0.07	0.14
10_5854272	T	C	0.087	0.107
10_5966082	C	G	0.07	0.074
10_5996867	T	C	0.231	0.231
10_6039767	G	C	0.483	0.835
10_6039805	C	T	0.066	0.116
10_6188741	T	A	0.236	0.273
10_6324622	C	G	0.223	0.099
10_6564566	G	C	0.368	0.636
10_6564569	C	T	0.12	0.207
10_6564574	A	T	0.364	0.645
10_6688742	G	A	0.273	0.331
10_6688820	A	C	0.269	0.289
10_6698863	G	C	0.215	0.314
10_6714873	G	C	0.227	0.107
10_6732924	A	C	0.38	0.347
10_6733688	A	G	0.099	0.099
10_6733775	G	A	0.054	0.091
10_7292175	C	T	0.207	0.38
10_7294704	G	A	0.421	0.595
10_7294812	A	C	0.207	0.413
10_7294836	T	A	0.07	0.14
10_7294875	C	T	0.368	0.686
10_7295109	G	A	0.264	0.496
10_7295122	T	C	0.227	0.438
10_7295148	C	T	0.223	0.43
10_7324584	G	C	0.128	0.107
10_7335610	A	T	0.116	0.182
10_7388649	A	G	0.066	0.066
10_7404807	G	A	0.355	0.678
10_7404850	C	T	0.45	0.835
10_7404910	G	A	0.471	0.81
10_7404944	G	A	0.459	0.818
10_7404947	A	C	0.099	0.149
10_7404963	T	C	0.467	0.736
10_7405011	G	A	0.397	0.694
10_7424091	T	C	0.058	0.066
10_7432740	G	C	0.202	0.24
10_7574732	T	C	0.43	0.347
10_7792641	C	A	0.467	0.62
10_7792647	A	G	0.463	0.645
10_7807915	G	A	0.132	0.05
10_7808064	A	G	0.091	0.033
10_7814742	C	G	0.14	0.05
10_7878479	G	A	0.289	0.231
10_7878501	C	A	0.256	0.281
10_7878518	T	G	0.107	0.066
10_7880134	T	G	0.186	0.24
10_7880172	T	C	0.194	0.256
10_7880190	A	G	0.236	0.273
10_7880205	C	A	0.12	0.058
10_7984423	C	A	0.289	0.149
10_7984448	T	C	0.256	0.215
10_7984490	A	G	0.149	0.198
10_7984512	A	G	0.248	0.198
10_7985461	C	T	0.298	0.165
10_7985539	G	A	0.256	0.198
10_8004400	C	A	0.157	0.215
10_8010203	G	A	0.058	0.099
10_8150874	A	G	0.264	0.215
10_8287664	C	T	0.293	0.223
10_8950430	G	C	0.496	0.975
10_8952239	G	C	0.43	0.81
10_8958180	T	C	0.07	0.074
10_8958223	A	C	0.074	0.083
10_8958243	T	C	0.058	0.05
10_8997000	C	T	0.132	0.248
10_8997006	A	C	0.132	0.248
10_8997018	G	A	0.136	0.256
10_8997038	T	A	0.132	0.248
10_9054743	T	C	0.062	0.058
10_9054753	G	A	0.074	0.066
10_9054777	T	C	0.062	0.058
10_9095675	A	G	0.244	0.488
10_9095686	A	G	0.231	0.463
10_9095699	C	A	0.264	0.529
10_9095706	T	C	0.264	0.529
10_9095724	A	G	0.066	0.132
10_9095743	C	A	0.079	0.157
10_9095911	T	C	0.393	0.554
10_9179863	A	G	0.066	0.132
10_9409423	C	T	0.091	0.165
10_9599881	A	C	0.054	0.058
10_9700168	A	T	0.169	0.322
10_9756502	T	C	0.062	0.074
10_9768104	C	T	0.231	0.314
10_9768488	A	G	0.244	0.273
10_9994297	T	C	0.351	0.421
10_9994450	A	G	0.488	0.43
10_9995868	G	A	0.19	0.264
10_9995889	G	A	0.136	0.157
10_10108930	T	C	0.095	0.091
10_10139925	A	C	0.062	0.107
10_10140013	A	G	0.083	0.149
10_10140051	T	C	0.066	0.116
10_10239501	T	A	0.492	0.95
10_10239533	G	T	0.479	0.909
10_10422892	G	A	0.298	0.595
10_10422900	T	A	0.355	0.711
10_10422919	G	A	0.062	0.124
10_10423111	C	T	0.062	0.107
10_10432702	C	T	0.488	0.826
10_10432738	C	G	0.207	0.397
10_10432747	C	T	0.475	0.736
10_10432770	G	A	0.169	0.289
10_10432838	A	G	0.198	0.347
10_10432842	T	C	0.227	0.405
10_10432868	A	T	0.227	0.405
10_10586949	A	G	0.417	0.289
10_10587005	A	G	0.091	0.083
10_10710434	T	C	0.289	0.182
10_10761948	T	A	0.248	0.198
10_10762014	T	A	0.248	0.198
10_10762049	C	T	0.264	0.182
10_10762107	T	C	0.236	0.174
10_10892148	A	C	0.343	0.669
10_10892198	T	C	0.467	0.884
10_10892286	A	T	0.169	0.339
10_10892308	T	C	0.475	0.835
10_10892384	T	A	0.393	0.702
10_10892385	A	G	0.194	0.339
10_10895618	G	C	0.083	0.149
10_10895659	G	A	0.054	0.107
10_10895736	A	G	0.091	0.165
10_10977720	A	G	0.5	1
10_10977728	C	T	0.5	1
10_10977748	T	C	0.07	0.14
10_10977754	G	A	0.31	0.62
10_10977883	C	T	0.202	0.405
10_11199359	A	C	0.388	0.331
10_11199433	T	C	0.372	0.364
10_12031547	C	A	0.198	0.314
10_12031562	C	T	0.322	0.612
10_12031585	T	A	0.099	0.182
10_12287754	C	T	0.215	0.413
10_12288003	T	G	0.14	0.264
10_12288090	G	T	0.426	0.835
10_12288121	G	A	0.062	0.107
10_12288133	C	T	0.45	0.884
10_12288139	G	A	0.062	0.124
10_12288170	C	A	0.277	0.554
10_12288184	T	C	0.112	0.207
10_12288202	G	A	0.285	0.554
10_12288221	G	A	0.442	0.868
10_12288237	C	T	0.079	0.157
10_12288252	C	T	0.326	0.653
10_12288294	G	A	0.149	0.298
10_12288296	G	T	0.157	0.314
10_12288319	G	T	0.062	0.124
10_12288364	C	T	0.384	0.686
10_12288691	G	A	0.066	0.132
10_12308618	C	G	0.219	0.405
10_12355262	G	T	0.281	0.529
10_12584949	G	A	0.417	0.769
10_13315115	A	G	0.066	0.116
10_13315132	G	A	0.058	0.116
10_13353746	C	G	0.054	0.091
10_13353794	C	T	0.099	0.198
10_13353797	T	G	0.07	0.14
10_13353807	G	A	0.178	0.355
10_13356413	T	G	0.066	0.05
10_13660503	T	G	0.43	0.76
10_13660540	T	C	0.12	0.24
10_13871002	G	A	0.19	0.364
10_13871060	G	C	0.244	0.488
10_13871079	C	G	0.285	0.554
10_14201488	C	G	0.227	0.388
10_14201493	G	A	0.223	0.397
10_14201684	A	T	0.07	0.107
10_14201690	C	T	0.182	0.347
10_14201707	G	A	0.169	0.322
10_14667623	G	T	0.095	0.091
10_14714225	A	T	0.194	0.372
10_14714331	G	A	0.149	0.281
10_14726981	G	A	0.132	0.248
10_14910374	A	G	0.351	0.62
10_14910393	G	T	0.153	0.306
10_14910395	A	C	0.24	0.413
10_14926040	C	T	0.083	0.132
10_15005656	G	A	0.062	0.124
10_15245552	G	A	0.45	0.719
10_15245573	A	G	0.202	0.355
10_15245592	G	A	0.14	0.281
10_15306842	A	G	0.174	0.314
10_15306867	C	T	0.099	0.198
10_15306873	C	T	0.095	0.19
10_15325740	C	T	0.145	0.289
10_15325745	A	G	0.417	0.785
10_15325761	G	A	0.116	0.182
10_15325786	A	T	0.442	0.851
10_15325873	C	T	0.054	0.091
10_15408038	G	A	0.401	0.769
10_15408076	T	C	0.388	0.76
10_15503022	A	G	0.417	0.835
10_15503033	T	C	0.409	0.818
10_15644606	A	G	0.054	0.107
10_15644629	A	T	0.107	0.215
10_15644644	G	A	0.132	0.264
10_15814847	G	C	0.062	0.074
10_15909312	T	C	0.364	0.446
10_15992212	T	C	0.066	0.017
10_15992215	C	T	0.066	0.083
10_16115039	C	T	0.107	0.05
10_16338465	T	C	0.244	0.488
10_16338473	A	G	0.227	0.455
10_16338474	T	G	0.223	0.446
10_16338484	T	C	0.074	0.149
10_16370959	G	A	0.145	0.256
10_16568268	C	T	0.442	0.802
10_16568305	A	T	0.475	0.818
10_16568319	T	A	0.388	0.661
10_16568337	T	C	0.368	0.686
10_16568351	A	C	0.074	0.116
10_16586780	G	C	0.136	0.041
10_16586835	G	A	0.124	0.033
10_16586908	C	T	0.124	0.033
10_16587043	T	G	0.132	0.05
10_16986959	T	A	0.178	0.041
10_16994387	A	C	0.066	0.116
10_16994547	T	G	0.095	0.19
10_16994562	A	C	0.095	0.19
10_17127050	T	C	0.054	0.058
10_17527444	T	C	0.079	0.157
10_17527583	C	T	0.355	0.711
10_17527594	A	G	0.388	0.777
10_17527599	T	C	0.149	0.264
10_17527613	G	T	0.169	0.306
10_17527630	G	A	0.331	0.612
10_17527676	A	G	0.269	0.521
10_17527704	G	A	0.343	0.587
10_17527731	A	G	0.116	0.215
10_17618183	C	T	0.413	0.694
10_17618185	T	C	0.165	0.248
10_17778761	G	A	0.079	0.157
10_17778819	A	G	0.26	0.504
10_17778822	G	A	0.107	0.215
10_17778851	G	A	0.112	0.223
10_17778858	G	A	0.112	0.223
10_17778864	C	T	0.335	0.636
10_17778920	C	T	0.306	0.529
10_17812894	A	C	0.058	0.033
10_18063266	G	A	0.058	0.116
10_18063296	G	A	0.149	0.281
10_18063301	G	A	0.07	0.14
10_18063392	T	C	0.054	0.107
10_18063401	A	G	0.343	0.686
10_18063431	T	A	0.103	0.207
10_18063445	C	T	0.07	0.14
10_18063447	G	A	0.223	0.446
10_18063485	C	T	0.376	0.752
10_18063502	G	A	0.256	0.512
10_18063550	T	C	0.248	0.496
10_18063559	T	C	0.384	0.752
10_18063560	G	A	0.095	0.19
10_18063604	G	A	0.132	0.248
10_18159112	G	A	0.285	0.471
10_18159146	G	T	0.24	0.413
10_18227763	G	A	0.079	0.157
10_18227790	T	C	0.351	0.603
10_18227824	C	T	0.14	0.281
10_18227866	C	T	0.343	0.62
10_18227874	C	A	0.384	0.669
10_18295348	G	A	0.446	0.727
10_18295363	T	A	0.178	0.355
10_18295396	G	A	0.161	0.306
10_18295398	A	G	0.116	0.215
10_18295410	G	A	0.153	0.306
10_18295414	T	A	0.322	0.579
10_18295454	A	G	0.401	0.736
10_18295471	G	A	0.178	0.355
10_18295482	G	A	0.471	0.744
10_18365384	C	T	0.211	0.355
10_18365403	A	T	0.455	0.777
10_18365404	G	A	0.14	0.281
10_18365415	T	G	0.058	0.116
10_18365416	T	A	0.215	0.397
10_18365419	C	T	0.112	0.207
10_18365420	G	A	0.174	0.298
[truncated: 10,708 more rows]

## Sheet: Table S5.
Table S5. Functional annotation of SNPs based on C. canephora genome annotation, including their genomic location and associated amino acid change
Chr	Pos	Id	Ref	Alt	SNPeff_Annotation(Type|Impact|Gene|AA_chg)
1	75328	01_75328	C	T	Intergenic|MODIFIER|NA|
1	94182	01_94182	T	A	Exon(synonymous)|LOW|CDP18596|p.Ser1078Ser
1	112882	01_112882	A	C	Exon(missense)|MODERATE|CDP18595|p.Cys38Gly
1	113051	01_113051	A	G	5_UTR|MODIFIER|CDP18595|
1	113102	01_113102	T	C	5_UTR|MODIFIER|CDP18595|
1	113103	01_113103	A	T	5_UTR|MODIFIER|CDP18595|
1	132978	01_132978	A	C	Intergenic|MODIFIER|NA|
1	138054	01_138054	G	A	Exon(missense)|MODERATE|CDP18591|p.Ala510Thr
1	138147	01_138147	C	T	Exon(missense)|MODERATE|CDP18591|p.Leu541Phe
1	138188	01_138188	A	G	Exon(synonymous)|LOW|CDP18591|p.Val554Val
1	138194	01_138194	G	A	Exon(synonymous)|LOW|CDP18591|p.Lys556Lys
1	138324	01_138324	G	A	Exon(missense)|MODERATE|CDP18591|p.Glu600Lys
1	138332	01_138332	A	G	Exon(synonymous)|LOW|CDP18591|p.Leu602Leu
1	151276	01_151276	C	T	Exon(missense)|MODERATE|CDP18589|p.Pro284Leu
1	152619	01_152619	A	G	Exon(synonymous)|LOW|CDP18589|p.Val310Val
1	152622	01_152622	T	C	Exon(synonymous)|LOW|CDP18589|p.Ala311Ala
1	169202	01_169202	T	C	Intron|MODIFIER|CDP18588|
1	169213	01_169213	A	G	Intron|MODIFIER|CDP18588|
1	169243	01_169243	A	G	Intron|MODIFIER|CDP18588|
1	182054	01_182054	A	T	Exon(missense)|MODERATE|CDP18586|p.Gln199His
1	182067	01_182067	G	C	Exon(missense)|MODERATE|CDP18586|p.Val204Leu
1	182178	01_182178	A	C	Exon(missense)|MODERATE|CDP18586|p.Met241Leu
1	182213	01_182213	G	C	Exon(synonymous)|LOW|CDP18586|p.Ala252Ala
1	183360	01_183360	C	A	Intergenic|MODIFIER|NA|
1	191765	01_191765	A	G	Intron|MODIFIER|CDP18584|
1	196020	01_196020	T	C	Intron|LOW|CDP18583|
1	206377	01_206377	T	C	Exon(missense)|MODERATE|CDP18581|p.Thr388Ala
1	287665	01_287665	A	G	Intron|MODIFIER|CDP18573|
1	293618	01_293618	T	G	5_UTR|MODIFIER|CDP18572|
1	293669	01_293669	G	C	5_UTR|MODIFIER|CDP18572|
1	293679	01_293679	A	G	Intergenic|MODIFIER|NA|
1	562198	01_562198	A	G	Exon(missense)|MODERATE|CDP19195|p.Tyr797Cys
1	600904	01_600904	G	A	Intergenic|MODIFIER|NA|
1	600915	01_600915	C	T	Intergenic|MODIFIER|NA|
1	637013	01_637013	G	A	Intergenic|MODIFIER|NA|
1	637024	01_637024	C	T	Intergenic|MODIFIER|NA|
1	637096	01_637096	G	A	Intergenic|MODIFIER|NA|
1	637126	01_637126	C	A	Intergenic|MODIFIER|NA|
1	637132	01_637132	A	G	Intergenic|MODIFIER|NA|
1	637140	01_637140	G	A	Intergenic|MODIFIER|NA|
1	637201	01_637201	A	G	Intergenic|MODIFIER|NA|
1	637228	01_637228	C	T	Intergenic|MODIFIER|NA|
1	637241	01_637241	C	T	Intergenic|MODIFIER|NA|
1	637243	01_637243	C	T	Intergenic|MODIFIER|NA|
1	637269	01_637269	C	T	Intergenic|MODIFIER|NA|
1	637270	01_637270	A	C	Intergenic|MODIFIER|NA|
1	637306	01_637306	C	T	Intergenic|MODIFIER|NA|
1	637310	01_637310	G	A	Intergenic|MODIFIER|NA|
1	637486	01_637486	A	G	Intergenic|MODIFIER|NA|
1	637504	01_637504	T	G	Intergenic|MODIFIER|NA|
1	637510	01_637510	G	A	Intergenic|MODIFIER|NA|
1	637545	01_637545	A	G	Intergenic|MODIFIER|NA|
1	638830	01_638830	G	A	Intergenic|MODIFIER|NA|
1	638835	01_638835	T	C	Intergenic|MODIFIER|NA|
1	648047	01_648047	G	A	Intergenic|MODIFIER|NA|
1	648073	01_648073	C	T	Intergenic|MODIFIER|NA|
1	648087	01_648087	G	T	Intergenic|MODIFIER|NA|
1	648203	01_648203	C	T	Intergenic|MODIFIER|NA|
1	648204	01_648204	G	A	Intergenic|MODIFIER|NA|
1	648216	01_648216	T	C	Intergenic|MODIFIER|NA|
1	648227	01_648227	A	T	Intergenic|MODIFIER|NA|
1	703207	01_703207	A	G	Intron|MODIFIER|CDP17546|
1	703219	01_703219	C	T	Intron|MODIFIER|CDP17546|
1	703225	01_703225	A	C	Intron|MODIFIER|CDP17546|
1	703258	01_703258	G	T	Exon(missense)|MODERATE|CDP17546|p.Ser138Tyr
1	799838	01_799838	T	C	Intergenic|MODIFIER|NA|
1	939625	01_939625	G	T	Intergenic|MODIFIER|NA|
1	939732	01_939732	T	C	Intergenic|MODIFIER|NA|
1	939739	01_939739	A	T	Intergenic|MODIFIER|NA|
1	939759	01_939759	A	G	Intergenic|MODIFIER|NA|
1	1113602	01_1113602	A	T	Intergenic|MODIFIER|NA|
1	1113689	01_1113689	T	C	Intergenic|MODIFIER|NA|
1	1113898	01_1113898	C	T	Intergenic|MODIFIER|NA|
1	1212034	01_1212034	T	C	Exon(missense)|MODERATE|CDP17572|p.Asn107Ser
1	1212068	01_1212068	T	C	Exon(missense)|MODERATE|CDP17572|p.Ile96Val
1	1212093	01_1212093	A	T	Exon(missense)|MODERATE|CDP17572|p.Asn87Lys
1	1245044	01_1245044	G	A	Exon(missense)|MODERATE|CDP17573|p.Arg173Gln
1	1245052	01_1245052	A	C	Exon(missense)|MODERATE|CDP17573|p.Thr176Pro
1	1245060	01_1245060	T	G	Exon(missense)|MODERATE|CDP17573|p.Asp178Glu
1	1245064	01_1245064	C	G	Exon(missense)|MODERATE|CDP17573|p.Pro180Ala
1	1245065	01_1245065	C	A	Exon(missense)|MODERATE|CDP17573|p.Pro180Gln
1	1245073	01_1245073	T	C	Intron|HIGH|CDP17573|
1	1245129	01_1245129	C	T	Intron|MODIFIER|CDP17573|
1	1245147	01_1245147	A	G	Intron|MODIFIER|CDP17573|
1	1279417	01_1279417	T	C	3_UTR|MODIFIER|CDP17578|
1	1284891	01_1284891	G	A	Intron|MODIFIER|CDP17579|
1	1288127	01_1288127	G	C	5_UTR|LOW|CDP17580|;5_UTR|MODIFIER|CDP17580|
1	1288142	01_1288142	A	G	5_UTR|MODIFIER|CDP17580|
1	1288166	01_1288166	C	T	5_UTR|MODIFIER|CDP17580|
1	1288204	01_1288204	T	C	5_UTR|LOW|CDP17580|;5_UTR|MODIFIER|CDP17580|
1	1330773	01_1330773	A	T	Exon(synonymous)|LOW|CDP17586|p.Ala426Ala
1	1366838	01_1366838	G	A	Intergenic|MODIFIER|NA|
1	1395023	01_1395023	A	C	Intergenic|MODIFIER|NA|
1	1395066	01_1395066	C	T	Intergenic|MODIFIER|NA|
1	1395071	01_1395071	G	A	Intergenic|MODIFIER|NA|
1	1395081	01_1395081	A	T	Intergenic|MODIFIER|NA|
1	1395090	01_1395090	T	C	Intergenic|MODIFIER|NA|
1	1395119	01_1395119	A	C	Intergenic|MODIFIER|NA|
1	1395139	01_1395139	A	G	Intergenic|MODIFIER|NA|
1	1428850	01_1428850	C	T	Intergenic|MODIFIER|NA|
1	1429000	01_1429000	T	G	Intergenic|MODIFIER|NA|
1	1430259	01_1430259	A	C	Intergenic|MODIFIER|NA|
1	1430348	01_1430348	A	G	Intergenic|MODIFIER|NA|
1	1430352	01_1430352	G	T	Intergenic|MODIFIER|NA|
1	1430455	01_1430455	T	C	Intergenic|MODIFIER|NA|
1	1430456	01_1430456	C	G	Intergenic|MODIFIER|NA|
1	1430470	01_1430470	A	G	Intergenic|MODIFIER|NA|
1	1430493	01_1430493	G	C	Intergenic|MODIFIER|NA|
1	1499065	01_1499065	A	G	3_UTR|MODIFIER|CDP13163|
1	1499275	01_1499275	T	G	Exon(missense)|MODERATE|CDP13163|p.Ser269Arg
1	1499312	01_1499312	C	T	Exon(synonymous)|LOW|CDP13163|p.Gln256Gln
1	1542268	01_1542268	A	C	Exon(missense)|MODERATE|CDP13159|p.Arg513Ser
1	1617710	01_1617710	C	A	Exon(synonymous)|LOW|CDP13151|p.Gly730Gly
1	1617720	01_1617720	T	C	Exon(missense)|MODERATE|CDP13151|p.Asp727Gly
1	1666214	01_1666214	T	C	Intergenic|MODIFIER|NA|
1	1666219	01_1666219	T	A	Intergenic|MODIFIER|NA|
1	1671183	01_1671183	A	G	Intergenic|MODIFIER|NA|
1	1768075	01_1768075	T	G	Intergenic|MODIFIER|NA|
1	1796360	01_1796360	A	C	Intron|MODIFIER|CDP13137|
1	1798269	01_1798269	T	C	Exon(synonymous)|LOW|CDP13137|p.Lys707Lys
1	1798305	01_1798305	C	T	Exon(synonymous)|LOW|CDP13137|p.Leu695Leu
1	1798428	01_1798428	G	T	Exon(missense)|MODERATE|CDP13137|p.Ser654Arg
1	1944529	01_1944529	A	T	Intergenic|MODIFIER|NA|
1	1944585	01_1944585	G	A	Intergenic|MODIFIER|NA|
1	1946277	01_1946277	G	A	Intergenic|MODIFIER|NA|
1	1946291	01_1946291	C	T	Intergenic|MODIFIER|NA|
1	1946318	01_1946318	C	A	Intergenic|MODIFIER|NA|
1	1946329	01_1946329	C	G	Intergenic|MODIFIER|NA|
1	1946335	01_1946335	C	A	Intergenic|MODIFIER|NA|
1	1946336	01_1946336	A	G	Intergenic|MODIFIER|NA|
1	1948776	01_1948776	A	G	Intergenic|MODIFIER|NA|
1	1948826	01_1948826	C	T	Intergenic|MODIFIER|NA|
1	1948831	01_1948831	G	A	Intergenic|MODIFIER|NA|
1	2012295	01_2012295	C	A	Exon(missense)|MODERATE|CDP13127|p.Ala23Ser
1	2017412	01_2017412	C	G	Intergenic|MODIFIER|NA|
1	2028963	01_2028963	G	C	Intron|MODIFIER|CDP13125|
1	2029097	01_2029097	C	T	Exon(synonymous)|LOW|CDP13125|p.Gln53Gln
1	2084606	01_2084606	G	A	Exon(missense)|MODERATE|CDP13122|p.Asp63Asn
1	2084627	01_2084627	G	A	Exon(missense)|MODERATE|CDP13122|p.Gly70Ser
1	2084641	01_2084641	C	A	Exon(missense)|MODERATE|CDP13122|p.Asp74Glu
1	2084690	01_2084690	C	G	Exon(missense)|MODERATE|CDP13122|p.Arg91Gly
1	2084699	01_2084699	A	G	Exon(missense)|MODERATE|CDP13122|p.Asn94Asp
1	2084726	01_2084726	G	A	Exon(missense)|MODERATE|CDP13122|p.Val103Ile
1	2084790	01_2084790	C	T	Exon(missense)|MODERATE|CDP13122|p.Ala124Val
1	2106053	01_2106053	G	T	Exon(missense)|MODERATE|CDP13118|p.Asp60Tyr
1	2169353	01_2169353	G	A	Exon(missense)|MODERATE|CDP13116|p.Asp66Asn
1	2169369	01_2169369	C	T	Exon(missense)|MODERATE|CDP13116|p.Ala71Val
1	2169400	01_2169400	G	C	Exon(synonymous)|LOW|CDP13116|p.Leu81Leu
1	2169427	01_2169427	C	T	Exon(synonymous)|LOW|CDP13116|p.Asn90Asn
1	2174940	01_2174940	C	A	Exon(synonymous)|LOW|CDP13115|p.Arg55Arg
1	2185577	01_2185577	C	G	Exon(missense)|MODERATE|CDP13113|p.Arg22Thr
1	2234585	01_2234585	G	A	Intergenic|MODIFIER|NA|
1	2234617	01_2234617	G	T	Intergenic|MODIFIER|NA|
1	2234625	01_2234625	A	G	Intergenic|MODIFIER|NA|
1	2428887	01_2428887	C	G	Intron|MODIFIER|CDP13101|
1	2523679	01_2523679	A	C	Exon(synonymous)|LOW|CDP13095|p.Leu435Leu
1	2523904	01_2523904	G	A	Exon(synonymous)|LOW|CDP13095|p.Ile360Ile
1	2525281	01_2525281	A	G	Intergenic|MODIFIER|NA|
1	2525302	01_2525302	G	C	Intergenic|MODIFIER|NA|
1	2525319	01_2525319	A	G	Intergenic|MODIFIER|NA|
1	2525328	01_2525328	G	T	Intergenic|MODIFIER|NA|
1	2528859	01_2528859	G	A	Exon(synonymous)|LOW|CDP13094|p.Thr141Thr
1	2528914	01_2528914	A	T	Intron|MODIFIER|CDP13094|
1	2528933	01_2528933	A	T	Intron|LOW|CDP13094|
1	2528952	01_2528952	C	G	Exon(missense)|MODERATE|CDP13094|p.Phe148Leu
1	2529062	01_2529062	A	T	Intron&Exon(missense)|MODERATE|CDP13094|p.Tyr185Phe
1	2529080	01_2529080	A	C	Intron|MODIFIER|CDP13094|
1	2560554	01_2560554	C	T	Intron|MODIFIER|CDP13092|
1	2631863	01_2631863	T	G	Intergenic|MODIFIER|NA|
1	2631884	01_2631884	A	G	Intergenic|MODIFIER|NA|
1	2631897	01_2631897	C	T	Intergenic|MODIFIER|NA|
1	2631924	01_2631924	C	T	Intergenic|MODIFIER|NA|
1	2672516	01_2672516	C	A	Exon(missense)|MODERATE|CDP13088|p.Thr764Asn
1	2672553	01_2672553	C	T	Exon(synonymous)|LOW|CDP13088|p.Leu776Leu
1	2672560	01_2672560	C	A	Exon(synonymous)|LOW|CDP13088|p.Arg779Arg
1	2672618	01_2672618	G	T	Exon(missense)|MODERATE|CDP13088|p.Gly798Val
1	2672634	01_2672634	T	C	Exon(synonymous)|LOW|CDP13088|p.Asp803Asp
1	2672649	01_2672649	G	C	Exon(synonymous)|LOW|CDP13088|p.Leu808Leu
1	2723349	01_2723349	C	T	Intergenic|MODIFIER|NA|
1	2723361	01_2723361	G	A	Intergenic|MODIFIER|NA|
1	2723364	01_2723364	C	T	Intergenic|MODIFIER|NA|
1	2723366	01_2723366	A	C	Intergenic|MODIFIER|NA|
1	2723381	01_2723381	C	T	Intergenic|MODIFIER|NA|
1	2732136	01_2732136	T	C	Exon(synonymous)|LOW|CDP13085|p.Pro197Pro
1	2732178	01_2732178	A	C	Exon(missense)|MODERATE|CDP13085|p.Lys211Asn
1	2732187	01_2732187	G	C	Exon(missense)|MODERATE|CDP13085|p.Lys214Asn
1	2901465	01_2901465	T	G	Exon(missense)|MODERATE|CDP13082|p.Ile6Met
1	2901530	01_2901530	T	C	Exon(missense)|MODERATE|CDP13082|p.Val28Ala
1	2901606	01_2901606	C	T	Exon(synonymous)|LOW|CDP13082|p.Asp53Asp
1	3052737	01_3052737	C	G	Exon(missense)|MODERATE|CDP13078|p.His83Gln
1	3082424	01_3082424	T	C	Intergenic|MODIFIER|NA|
1	3082440	01_3082440	T	C	Intergenic|MODIFIER|NA|
1	3082531	01_3082531	G	T	Intergenic|MODIFIER|NA|
1	3186892	01_3186892	C	G	Intergenic|MODIFIER|NA|
1	3186907	01_3186907	G	A	Intergenic|MODIFIER|NA|
1	3186950	01_3186950	C	T	Intergenic|MODIFIER|NA|
1	3186959	01_3186959	G	A	Intergenic|MODIFIER|NA|
1	3186993	01_3186993	C	T	Intergenic|MODIFIER|NA|
1	3198060	01_3198060	A	C	Intergenic|MODIFIER|NA|
1	3198069	01_3198069	C	T	Intergenic|MODIFIER|NA|
1	3198070	01_3198070	C	T	Intergenic|MODIFIER|NA|
1	3198098	01_3198098	C	T	Intergenic|MODIFIER|NA|
1	3198115	01_3198115	A	G	Intergenic|MODIFIER|NA|
1	3198323	01_3198323	C	T	Intergenic|MODIFIER|NA|
1	3296735	01_3296735	C	A	Intergenic|MODIFIER|NA|
1	3296779	01_3296779	A	G	Intergenic|MODIFIER|NA|
1	3296803	01_3296803	T	G	Intergenic|MODIFIER|NA|
1	3296809	01_3296809	T	G	Intergenic|MODIFIER|NA|
1	3307076	01_3307076	T	C	Intergenic|MODIFIER|NA|
1	3332775	01_3332775	A	G	Intron|MODIFIER|CDP16766|
1	3377859	01_3377859	C	T	Intergenic|MODIFIER|NA|
1	3377949	01_3377949	A	C	Intergenic|MODIFIER|NA|
1	3377955	01_3377955	C	T	Intergenic|MODIFIER|NA|
1	3718866	01_3718866	G	A	Intergenic|MODIFIER|NA|
1	3718880	01_3718880	G	A	Intergenic|MODIFIER|NA|
1	3718886	01_3718886	G	A	Intergenic|MODIFIER|NA|
1	3718933	01_3718933	C	A	Intergenic|MODIFIER|NA|
1	3725000	01_3725000	T	C	5_UTR|MODIFIER|CDP16782|
1	3734993	01_3734993	C	T	Intergenic|MODIFIER|NA|
1	3735115	01_3735115	A	G	Intergenic|MODIFIER|NA|
1	3874826	01_3874826	C	A	Intergenic|MODIFIER|NA|
1	3874830	01_3874830	G	T	Intergenic|MODIFIER|NA|
1	3874864	01_3874864	G	A	Intergenic|MODIFIER|NA|
1	3874874	01_3874874	C	T	Intergenic|MODIFIER|NA|
1	3874890	01_3874890	G	A	Intergenic|MODIFIER|NA|
1	3874893	01_3874893	C	T	Intergenic|MODIFIER|NA|
1	3874905	01_3874905	T	C	Intergenic|MODIFIER|NA|
1	3874947	01_3874947	A	G	Intergenic|MODIFIER|NA|
1	3874957	01_3874957	G	A	Intergenic|MODIFIER|NA|
1	3874988	01_3874988	A	G	Intergenic|MODIFIER|NA|
1	3875008	01_3875008	C	T	Intergenic|MODIFIER|NA|
1	3875013	01_3875013	C	T	Intergenic|MODIFIER|NA|
1	3875020	01_3875020	C	A	Intergenic|MODIFIER|NA|
1	3875041	01_3875041	C	A	Intergenic|MODIFIER|NA|
1	3875073	01_3875073	C	G	Intergenic|MODIFIER|NA|
1	3959886	01_3959886	A	T	Intergenic|MODIFIER|NA|
1	3959922	01_3959922	T	G	Intergenic|MODIFIER|NA|
1	3959972	01_3959972	A	G	Intergenic|MODIFIER|NA|
1	3967524	01_3967524	G	A	Exon(missense)|MODERATE|CDP16796|p.Pro23Leu
1	3967547	01_3967547	C	T	Exon(synonymous)|LOW|CDP16796|p.Pro15Pro
1	3967548	01_3967548	G	C	Exon(missense)|MODERATE|CDP16796|p.Pro15Arg
1	3967565	01_3967565	A	G	Exon(synonymous)|LOW|CDP16796|p.Asn9Asn
1	3967604	01_3967604	G	A	Intergenic|MODIFIER|NA|
1	4128961	01_4128961	C	G	Exon(missense)|MODERATE|CDP16803|p.Arg120Thr
1	4154767	01_4154767	G	C	Exon(missense)|MODERATE|CDP16808|p.Met713Ile
1	4154771	01_4154771	G	A	Exon(missense)|MODERATE|CDP16808|p.Glu715Lys
1	4154778	01_4154778	C	A	Exon(nonSense)|HIGH|CDP16808|p.Ser717*
1	4154797	01_4154797	A	G	Exon(synonymous)|LOW|CDP16808|p.Thr723Thr
1	4154827	01_4154827	T	A	Exon(missense)|MODERATE|CDP16808|p.Asp733Glu
1	4154831	01_4154831	T	A	Exon(missense)|MODERATE|CDP16808|p.Leu735Ile
1	4271211	01_4271211	A	G	Exon(missense)|MODERATE|CDP17371|p.Lys60Glu
1	4271233	01_4271233	T	C	Exon(missense)|MODERATE|CDP17371|p.Ile67Thr
1	4271261	01_4271261	A	G	Exon(synonymous)|LOW|CDP17371|p.Thr76Thr
1	4271286	01_4271286	G	A	Exon(missense)|MODERATE|CDP17371|p.Val85Ile
1	4294454	01_4294454	C	T	Intergenic|MODIFIER|NA|
1	4353422	01_4353422	G	C	Intron|MODIFIER|CDP17369|
1	4353424	01_4353424	A	G	Intron|MODIFIER|CDP17369|
1	4353454	01_4353454	A	G	Intron|LOW|CDP17369|
1	4353523	01_4353523	A	G	Intron|LOW|CDP17369|
1	4353547	01_4353547	T	A	Intron|MODIFIER|CDP17369|
1	4354751	01_4354751	T	C	Exon(missense)|MODERATE|CDP17369|p.Tyr348His
1	4354822	01_4354822	G	A	Exon(synonymous)|LOW|CDP17369|p.Thr371Thr
1	4486119	01_4486119	A	G	3_UTR|MODIFIER|CDP17361|
1	4486235	01_4486235	A	G	3_UTR|MODIFIER|CDP17361|
1	4517162	01_4517162	G	C	Intergenic|MODIFIER|NA|
1	4517183	01_4517183	C	G	Intergenic|MODIFIER|NA|
1	4518563	01_4518563	G	T	Exon(missense)|MODERATE|CDP17360|p.Val69Phe
1	4518596	01_4518596	C	A	Exon(missense)|MODERATE|CDP17360|p.Leu80Ile
1	4518610	01_4518610	A	G	Exon(synonymous)|LOW|CDP17360|p.Leu84Leu
1	4580243	01_4580243	A	G	Intergenic|MODIFIER|NA|
1	4653365	01_4653365	C	T	Intergenic|MODIFIER|NA|
1	4653372	01_4653372	C	T	Intergenic|MODIFIER|NA|
1	4653775	01_4653775	C	T	Intergenic|MODIFIER|NA|
1	4653793	01_4653793	C	T	Intergenic|MODIFIER|NA|
1	4653795	01_4653795	G	A	Intergenic|MODIFIER|NA|
1	4653796	01_4653796	C	T	Intergenic|MODIFIER|NA|
1	4653820	01_4653820	A	C	Intergenic|MODIFIER|NA|
1	4653836	01_4653836	G	T	Intergenic|MODIFIER|NA|
1	4653869	01_4653869	C	T	Intergenic|MODIFIER|NA|
1	4653912	01_4653912	A	T	Intergenic|MODIFIER|NA|
1	4653983	01_4653983	T	A	Intergenic|MODIFIER|NA|
1	4654080	01_4654080	C	T	Intergenic|MODIFIER|NA|
1	4654082	01_4654082	G	A	Intergenic|MODIFIER|NA|
1	4654121	01_4654121	C	T	Intergenic|MODIFIER|NA|
1	4703406	01_4703406	C	G	Exon(missense)|MODERATE|CDP17354|p.Val97Leu
1	4817524	01_4817524	A	T	Intergenic|MODIFIER|NA|
1	4817529	01_4817529	T	G	Intergenic|MODIFIER|NA|
1	4817562	01_4817562	C	A	Intergenic|MODIFIER|NA|
1	4817574	01_4817574	C	T	Intergenic|MODIFIER|NA|
1	4817646	01_4817646	G	A	Intergenic|MODIFIER|NA|
1	4817662	01_4817662	G	T	Intergenic|MODIFIER|NA|
1	4819642	01_4819642	A	C	Intergenic|MODIFIER|NA|
1	4819651	01_4819651	C	T	Intergenic|MODIFIER|NA|
1	4839693	01_4839693	T	C	Exon(synonymous)|LOW|CDP17347|p.Cys31Cys
1	4883623	01_4883623	G	A	Intergenic|MODIFIER|NA|
1	4883627	01_4883627	C	A	Intergenic|MODIFIER|NA|
1	4883629	01_4883629	G	A	Intergenic|MODIFIER|NA|
1	4883637	01_4883637	G	A	Intergenic|MODIFIER|NA|
1	4883707	01_4883707	C	T	Intergenic|MODIFIER|NA|
1	4883709	01_4883709	C	T	Intergenic|MODIFIER|NA|
1	4883750	01_4883750	A	G	Intergenic|MODIFIER|NA|
1	4883754	01_4883754	C	A	Intergenic|MODIFIER|NA|
1	4883812	01_4883812	G	A	Intergenic|MODIFIER|NA|
1	4883814	01_4883814	G	A	Intergenic|MODIFIER|NA|
1	4883830	01_4883830	C	T	Intergenic|MODIFIER|NA|
1	4883850	01_4883850	C	T	Intergenic|MODIFIER|NA|
1	4883856	01_4883856	G	A	Intergenic|MODIFIER|NA|
1	4883881	01_4883881	C	T	Intergenic|MODIFIER|NA|
1	4883889	01_4883889	A	G	Intergenic|MODIFIER|NA|
1	4883910	01_4883910	A	C	Intergenic|MODIFIER|NA|
1	4883924	01_4883924	G	A	Intergenic|MODIFIER|NA|
1	4883957	01_4883957	C	A	Intergenic|MODIFIER|NA|
1	4884003	01_4884003	T	C	Intergenic|MODIFIER|NA|
1	4884027	01_4884027	C	T	Intergenic|MODIFIER|NA|
1	4884046	01_4884046	C	T	Intergenic|MODIFIER|NA|
1	4884083	01_4884083	C	T	Intergenic|MODIFIER|NA|
1	4884087	01_4884087	A	G	Intergenic|MODIFIER|NA|
1	4884097	01_4884097	G	A	Intergenic|MODIFIER|NA|
1	4884101	01_4884101	C	T	Intergenic|MODIFIER|NA|
1	4884102	01_4884102	C	T	Intergenic|MODIFIER|NA|
1	4884135	01_4884135	G	A	Intergenic|MODIFIER|NA|
1	4884179	01_4884179	T	A	Intergenic|MODIFIER|NA|
1	4884183	01_4884183	G	A	Intergenic|MODIFIER|NA|
1	4884185	01_4884185	C	T	Intergenic|MODIFIER|NA|
1	4884201	01_4884201	C	A	Intergenic|MODIFIER|NA|
1	4884209	01_4884209	T	C	Intergenic|MODIFIER|NA|
1	4884220	01_4884220	C	T	Intergenic|MODIFIER|NA|
1	5106134	01_5106134	A	G	Exon(synonymous)|LOW|CDP17658|p.Pro88Pro
1	5106160	01_5106160	G	C	Exon(missense)|MODERATE|CDP17658|p.Leu80Val
1	5106245	01_5106245	G	A	Intron|LOW|CDP17658|
1	5106246	01_5106246	G	T	Intron|LOW|CDP17658|
1	5106313	01_5106313	T	A	Intron|MODIFIER|CDP17658|
1	5266552	01_5266552	C	T	Intergenic|MODIFIER|NA|
1	5359595	01_5359595	T	C	Intergenic|MODIFIER|NA|
1	5384558	01_5384558	A	G	Exon(missense)|MODERATE|CDP17671|p.Val117Ala
1	5566883	01_5566883	G	A	Intergenic|MODIFIER|NA|
1	5566888	01_5566888	C	T	Intergenic|MODIFIER|NA|
1	5566938	01_5566938	G	A	Intergenic|MODIFIER|NA|
1	5704085	01_5704085	A	T	Intergenic|MODIFIER|NA|
1	5704095	01_5704095	G	T	Intergenic|MODIFIER|NA|
1	5793150	01_5793150	C	T	Intergenic|MODIFIER|NA|
1	5793159	01_5793159	G	T	Intergenic|MODIFIER|NA|
1	5850289	01_5850289	A	T	Intergenic|MODIFIER|NA|
1	5851684	01_5851684	G	A	Intergenic|MODIFIER|NA|
1	5851816	01_5851816	A	G	Intergenic|MODIFIER|NA|
1	5851850	01_5851850	T	A	Intergenic|MODIFIER|NA|
1	5880947	01_5880947	G	T	Intergenic|MODIFIER|NA|
1	5881032	01_5881032	A	G	Intergenic|MODIFIER|NA|
1	5881046	01_5881046	G	A	Intergenic|MODIFIER|NA|
1	5881062	01_5881062	G	A	Intergenic|MODIFIER|NA|
1	5881181	01_5881181	G	A	Intergenic|MODIFIER|NA|
1	6193883	01_6193883	C	G	Intergenic|MODIFIER|NA|
1	6395503	01_6395503	C	A	Intergenic|MODIFIER|NA|
1	6395543	01_6395543	A	C	Intergenic|MODIFIER|NA|
1	6395598	01_6395598	T	C	Intergenic|MODIFIER|NA|
1	6395611	01_6395611	T	A	Intergenic|MODIFIER|NA|
1	6604023	01_6604023	C	T	Intergenic|MODIFIER|NA|
1	6604027	01_6604027	G	A	Intergenic|MODIFIER|NA|
1	6755908	01_6755908	C	G	Intergenic|MODIFIER|NA|
1	6756065	01_6756065	A	G	Intergenic|MODIFIER|NA|
1	6756143	01_6756143	A	G	Intergenic|MODIFIER|NA|
1	6933397	01_6933397	G	C	Intron|MODIFIER|CDP19398|
1	6933416	01_6933416	G	A	Intron|MODIFIER|CDP19398|
1	6933455	01_6933455	G	C	Intron|MODIFIER|CDP19398|
1	6933493	01_6933493	A	T	Intron|MODIFIER|CDP19398|
1	6934606	01_6934606	T	C	Exon(missense)|MODERATE|CDP19398|p.Ser249Gly
1	6934629	01_6934629	T	G	Exon(missense)|MODERATE|CDP19398|p.Asn241Thr
1	6934645	01_6934645	A	G	Exon(missense)|MODERATE|CDP19398|p.Phe236Leu
1	6934687	01_6934687	T	G	Exon(missense)|MODERATE|CDP19398|p.Ser222Arg
1	6936769	01_6936769	G	A	5_UTR|MODIFIER|CDP19398|
1	7066552	01_7066552	C	A	Exon(missense)|MODERATE|CDP11106|p.Arg146Ile
1	7281400	01_7281400	G	A	Intron|MODIFIER|CDP11101|
1	7372144	01_7372144	G	T	Exon(missense)|MODERATE|CDP11097|p.Pro44Thr
1	7372206	01_7372206	G	A	Intron|MODIFIER|CDP11097|
1	7388011	01_7388011	T	G	Exon(synonymous)|LOW|CDP11096|p.Ala1200Ala
1	7416029	01_7416029	A	T	Intron|MODIFIER|CDP11096|
1	7416090	01_7416090	C	G	Intron|MODIFIER|CDP11096|
1	7466819	01_7466819	C	T	Intergenic|MODIFIER|NA|
1	7557474	01_7557474	A	T	Intergenic|MODIFIER|NA|
1	7557525	01_7557525	G	A	Intergenic|MODIFIER|NA|
1	7557554	01_7557554	A	T	Intergenic|MODIFIER|NA|
1	7557577	01_7557577	T	G	Intergenic|MODIFIER|NA|
1	7763149	01_7763149	G	A	Intergenic|MODIFIER|NA|
1	7763150	01_7763150	G	T	Intergenic|MODIFIER|NA|
1	7763152	01_7763152	G	C	Intergenic|MODIFIER|NA|
1	7763157	01_7763157	G	C	Intergenic|MODIFIER|NA|
1	7764453	01_7764453	C	T	Intergenic|MODIFIER|NA|
1	7764468	01_7764468	A	G	Intergenic|MODIFIER|NA|
1	7785246	01_7785246	A	C	Intergenic|MODIFIER|NA|
1	7785251	01_7785251	T	C	Intergenic|MODIFIER|NA|
1	7785343	01_7785343	C	T	Intergenic|MODIFIER|NA|
1	7785471	01_7785471	A	T	Intergenic|MODIFIER|NA|
1	7785474	01_7785474	C	T	Intergenic|MODIFIER|NA|
1	7785789	01_7785789	A	G	Intergenic|MODIFIER|NA|
1	7808228	01_7808228	C	T	Intergenic|MODIFIER|NA|
1	7808289	01_7808289	A	G	Intergenic|MODIFIER|NA|
1	7808297	01_7808297	A	C	Intergenic|MODIFIER|NA|
1	7808482	01_7808482	C	A	Intergenic|MODIFIER|NA|
1	7808506	01_7808506	C	G	Intergenic|MODIFIER|NA|
1	7818231	01_7818231	C	T	Intergenic|MODIFIER|NA|
1	7818288	01_7818288	G	A	Intergenic|MODIFIER|NA|
1	7825141	01_7825141	A	T	Exon(missense)|MODERATE|CDP11090|p.Leu348His
1	7825191	01_7825191	G	C	Exon(synonymous)|LOW|CDP11090|p.Thr331Thr
1	7825215	01_7825215	G	C	Exon(synonymous)|LOW|CDP11090|p.Val323Val
1	7826197	01_7826197	C	T	Intron|MODIFIER|CDP11090|
1	7826202	01_7826202	T	A	Intron|MODIFIER|CDP11090|
1	7826678	01_7826678	T	A	Exon(missense)|MODERATE|CDP11090|p.Tyr11Phe
1	7826695	01_7826695	G	A	Exon(synonymous)|LOW|CDP11090|p.Ala5Ala
1	7826728	01_7826728	T	A	Intergenic|MODIFIER|NA|
1	7826767	01_7826767	A	G	Intergenic|MODIFIER|NA|
1	7826814	01_7826814	T	C	Intergenic|MODIFIER|NA|
1	7826818	01_7826818	G	A	Intergenic|MODIFIER|NA|
1	7826830	01_7826830	A	G	Intergenic|MODIFIER|NA|
1	7975445	01_7975445	G	A	Intergenic|MODIFIER|NA|
1	8002953	01_8002953	A	G	Intron|MODIFIER|CDP11081|
1	8002998	01_8002998	A	G	Intron|MODIFIER|CDP11081|
1	8003008	01_8003008	C	T	Intron|LOW|CDP11081|
1	8003030	01_8003030	G	A	Exon(synonymous)|LOW|CDP11081|p.Phe35Phe
1	8003066	01_8003066	C	T	Exon(synonymous)|LOW|CDP11081|p.Ser23Ser
1	8028086	01_8028086	G	C	Intergenic|MODIFIER|NA|
1	8028098	01_8028098	G	A	Intergenic|MODIFIER|NA|
1	8028170	01_8028170	C	A	Intergenic|MODIFIER|NA|
1	8028241	01_8028241	C	T	Intergenic|MODIFIER|NA|
1	8041540	01_8041540	A	G	Intergenic|MODIFIER|NA|
1	8136399	01_8136399	T	C	Intron|MODIFIER|CDP11077|
1	8136412	01_8136412	C	T	Intron|MODIFIER|CDP11077|
1	8136457	01_8136457	T	C	Intron|LOW|CDP11077|
1	8136460	01_8136460	G	A	Intron|LOW|CDP11077|
1	8136501	01_8136501	T	C	Exon(missense)|MODERATE|CDP11077|p.Gln298Arg
1	8136515	01_8136515	A	G	Exon(synonymous)|LOW|CDP11077|p.Leu293Leu
1	8136542	01_8136542	T	C	Exon(synonymous)|LOW|CDP11077|p.Ala284Ala
1	8136566	01_8136566	C	A	Exon(synonymous)|LOW|CDP11077|p.Pro276Pro
1	8136581	01_8136581	A	G	Exon(synonymous)|LOW|CDP11077|p.Ser271Ser
1	8144001	01_8144001	T	C	Intron|MODIFIER|CDP11076|
1	8144070	01_8144070	C	T	Intron|MODIFIER|CDP11076|
1	8400110	01_8400110	T	C	Intron|MODIFIER|CDP11070|
1	8400237	01_8400237	A	C	Exon(synonymous)|LOW|CDP11070|p.Leu1381Leu
1	8412600	01_8412600	C	T	Intron|MODIFIER|CDP11070|
1	8412627	01_8412627	G	T	Intron|MODIFIER|CDP11070|
1	8440591	01_8440591	A	T	Intergenic|MODIFIER|NA|
1	8440638	01_8440638	A	G	Intergenic|MODIFIER|NA|
1	8440643	01_8440643	C	T	Intergenic|MODIFIER|NA|
1	8440708	01_8440708	A	G	Intergenic|MODIFIER|NA|
1	8440759	01_8440759	C	T	Intergenic|MODIFIER|NA|
1	8440765	01_8440765	T	C	Intergenic|MODIFIER|NA|
1	8440773	01_8440773	C	T	Intergenic|MODIFIER|NA|
1	8440797	01_8440797	A	G	Intergenic|MODIFIER|NA|
1	8440801	01_8440801	C	T	Intergenic|MODIFIER|NA|
1	8440813	01_8440813	G	A	Intergenic|MODIFIER|NA|
1	8440815	01_8440815	C	A	Intergenic|MODIFIER|NA|
1	8514327	01_8514327	G	A	Intergenic|MODIFIER|NA|
1	8514518	01_8514518	C	T	Intergenic|MODIFIER|NA|
1	8562147	01_8562147	C	A	Exon(missense)|MODERATE|CDP11068|p.Gln250Lys
1	8568380	01_8568380	C	T	Exon(synonymous)|LOW|CDP11068|p.Leu1044Leu
1	8568465	01_8568465	G	T	Intron|MODIFIER|CDP11068|
1	8778666	01_8778666	T	G	Intergenic|MODIFIER|NA|
1	8778684	01_8778684	A	T	Intergenic|MODIFIER|NA|
1	8778733	01_8778733	T	C	Intergenic|MODIFIER|NA|
1	8812451	01_8812451	C	T	Intergenic|MODIFIER|NA|
1	8812552	01_8812552	G	A	Intergenic|MODIFIER|NA|
1	8818620	01_8818620	T	A	Intergenic|MODIFIER|NA|
1	8818727	01_8818727	A	G	Intergenic|MODIFIER|NA|
1	8818762	01_8818762	C	T	Intergenic|MODIFIER|NA|
1	9018983	01_9018983	T	C	Intron|MODIFIER|CDP11060|
1	9018988	01_9018988	C	T	Intron|MODIFIER|CDP11060|
1	9019024	01_9019024	G	A	Intron|MODIFIER|CDP11060|
1	9019046	01_9019046	C	T	Intron|MODIFIER|CDP11060|
1	9166258	01_9166258	C	A	Exon(missense)|MODERATE|CDP14452|p.Leu425Ile
1	9166275	01_9166275	C	T	Exon(synonymous)|LOW|CDP14452|p.Gly430Gly
1	9228127	01_9228127	T	C	Exon(synonymous)|LOW|CDP14450|p.Asp255Asp
1	9228187	01_9228187	A	G	Intron|MODIFIER|CDP14450|
1	9228267	01_9228267	A	G	Exon(missense)|MODERATE|CDP14450|p.Asp275Gly
1	9321306	01_9321306	T	G	Intergenic|MODIFIER|NA|
1	9321322	01_9321322	G	A	Intergenic|MODIFIER|NA|
1	9321333	01_9321333	C	T	Intergenic|MODIFIER|NA|
1	9321340	01_9321340	C	T	Intergenic|MODIFIER|NA|
1	9321342	01_9321342	T	G	Intergenic|MODIFIER|NA|
1	9459668	01_9459668	T	A	Intergenic|MODIFIER|NA|
1	9459673	01_9459673	A	G	Intergenic|MODIFIER|NA|
1	9459730	01_9459730	A	G	Intergenic|MODIFIER|NA|
1	9459876	01_9459876	A	C	Intergenic|MODIFIER|NA|
1	9461638	01_9461638	C	G	Intron|MODIFIER|CDP14447|
1	9525724	01_9525724	G	A	Intergenic|MODIFIER|NA|
1	9525735	01_9525735	C	A	Intergenic|MODIFIER|NA|
1	9689182	01_9689182	G	A	Intergenic|MODIFIER|NA|
1	9689232	01_9689232	G	T	Intergenic|MODIFIER|NA|
1	9689375	01_9689375	C	T	Intergenic|MODIFIER|NA|
1	9689397	01_9689397	C	A	Intergenic|MODIFIER|NA|
1	9689400	01_9689400	C	A	Intergenic|MODIFIER|NA|
1	9689407	01_9689407	C	T	Intergenic|MODIFIER|NA|
1	9689610	01_9689610	C	T	Intergenic|MODIFIER|NA|
1	9689654	01_9689654	T	C	Intergenic|MODIFIER|NA|
1	9689689	01_9689689	C	T	Intergenic|MODIFIER|NA|
1	9689710	01_9689710	C	T	Intergenic|MODIFIER|NA|
1	9689716	01_9689716	C	T	Intergenic|MODIFIER|NA|
1	9689717	01_9689717	G	A	Intergenic|MODIFIER|NA|
1	9852187	01_9852187	C	T	Intergenic|MODIFIER|NA|
1	9852246	01_9852246	G	A	Intergenic|MODIFIER|NA|
1	9852262	01_9852262	T	C	Intergenic|MODIFIER|NA|
1	9852284	01_9852284	C	T	Intergenic|MODIFIER|NA|
1	9994928	01_9994928	T	C	Exon(synonymous)|LOW|CDP14431|p.Asn363Asn
1	10197714	01_10197714	A	G	Intergenic|MODIFIER|NA|
1	10280485	01_10280485	G	A	Intergenic|MODIFIER|NA|
1	10280488	01_10280488	G	A	Intergenic|MODIFIER|NA|
1	10356394	01_10356394	T	G	Intergenic|MODIFIER|NA|
1	10356400	01_10356400	A	C	Intergenic|MODIFIER|NA|
1	10356408	01_10356408	T	A	Intergenic|MODIFIER|NA|
1	10671940	01_10671940	G	T	Intergenic|MODIFIER|NA|
1	10672005	01_10672005	T	A	Intergenic|MODIFIER|NA|
1	10672008	01_10672008	C	T	Intergenic|MODIFIER|NA|
1	10788960	01_10788960	C	T	Intergenic|MODIFIER|NA|
1	11025013	01_11025013	A	G	Intergenic|MODIFIER|NA|
1	11164434	01_11164434	C	T	Intergenic|MODIFIER|NA|
1	11164461	01_11164461	T	A	Intergenic|MODIFIER|NA|
1	11168590	01_11168590	G	A	Intergenic|MODIFIER|NA|
1	11168637	01_11168637	A	G	Intergenic|MODIFIER|NA|
1	11168639	01_11168639	G	A	Intergenic|MODIFIER|NA|
1	11168661	01_11168661	G	A	Intergenic|MODIFIER|NA|
1	11168668	01_11168668	G	A	Intergenic|MODIFIER|NA|
1	11168687	01_11168687	G	A	Intergenic|MODIFIER|NA|
1	11168715	01_11168715	G	A	Intergenic|MODIFIER|NA|
1	11168805	01_11168805	T	C	Intergenic|MODIFIER|NA|
1	11168810	01_11168810	C	A	Intergenic|MODIFIER|NA|
1	11168813	01_11168813	G	A	Intergenic|MODIFIER|NA|
1	11168829	01_11168829	C	A	Intergenic|MODIFIER|NA|
1	11176946	01_11176946	C	T	Intergenic|MODIFIER|NA|
1	11176952	01_11176952	G	A	Intergenic|MODIFIER|NA|
1	11177553	01_11177553	T	A	Intergenic|MODIFIER|NA|
1	11177625	01_11177625	A	T	Intergenic|MODIFIER|NA|
1	11182919	01_11182919	G	A	Intergenic|MODIFIER|NA|
1	11182926	01_11182926	G	A	Intergenic|MODIFIER|NA|
1	11182990	01_11182990	T	A	Intergenic|MODIFIER|NA|
1	11183998	01_11183998	C	A	Intergenic|MODIFIER|NA|
1	11192631	01_11192631	A	G	Exon(synonymous)|LOW|CDP14089|p.Glu62Glu
1	11192690	01_11192690	T	C	Intron|MODIFIER|CDP14089|
1	11320716	01_11320716	G	T	Exon(synonymous)|LOW|CDP14093|p.Val130Val
1	11404990	01_11404990	C	T	5_UTR|MODIFIER|CDP14094|
1	11404997	01_11404997	C	G	5_UTR|MODIFIER|CDP14094|
1	11405006	01_11405006	T	C	5_UTR|LOW|CDP14094|;5_UTR|MODIFIER|CDP14094|
1	11405017	01_11405017	G	T	5_UTR|MODIFIER|CDP14094|
1	11405019	01_11405019	G	C	5_UTR|MODIFIER|CDP14094|
1	11405055	01_11405055	C	T	5_UTR|MODIFIER|CDP14094|
1	11405060	01_11405060	C	T	5_UTR|MODIFIER|CDP14094|
1	11405121	01_11405121	T	C	5_UTR|MODIFIER|CDP14094|
1	11405157	01_11405157	T	C	5_UTR|MODIFIER|CDP14094|
1	11405169	01_11405169	T	C	5_UTR|MODIFIER|CDP14094|
1	11405188	01_11405188	G	A	5_UTR|MODIFIER|CDP14094|
1	11430179	01_11430179	C	A	Intergenic|MODIFIER|NA|
1	11430226	01_11430226	G	T	Intergenic|MODIFIER|NA|
1	11430315	01_11430315	C	G	Intergenic|MODIFIER|NA|
1	11572016	01_11572016	G	A	Intron|MODIFIER|CDP14103|
1	11572017	01_11572017	G	A	Intron|MODIFIER|CDP14103|
1	11572018	01_11572018	A	T	Intron|MODIFIER|CDP14103|
1	11572025	01_11572025	C	T	Intron|MODIFIER|CDP14103|
1	11572032	01_11572032	T	G	Intron|MODIFIER|CDP14103|
1	11575813	01_11575813	G	A	Intron|MODIFIER|CDP14103|
1	11575832	01_11575832	C	T	Intron|MODIFIER|CDP14103|
1	11640414	01_11640414	G	C	Exon(missense)|MODERATE|CDP14104|p.Arg86Thr
1	11743665	01_11743665	T	A	Intergenic|MODIFIER|NA|
1	11743923	01_11743923	T	C	Intergenic|MODIFIER|NA|
1	11743939	01_11743939	A	G	Intergenic|MODIFIER|NA|
1	11906166	01_11906166	C	G	Intergenic|MODIFIER|NA|
1	11906181	01_11906181	C	T	Intergenic|MODIFIER|NA|
1	11920561	01_11920561	T	C	Intergenic|MODIFIER|NA|
1	12027031	01_12027031	A	G	Intergenic|MODIFIER|NA|
1	12380964	01_12380964	T	G	Intergenic|MODIFIER|NA|
1	12396664	01_12396664	T	C	Intergenic|MODIFIER|NA|
1	12396676	01_12396676	C	T	Intergenic|MODIFIER|NA|
1	12396688	01_12396688	T	G	Intergenic|MODIFIER|NA|
1	12520844	01_12520844	G	A	Intergenic|MODIFIER|NA|
1	12520851	01_12520851	A	T	Intergenic|MODIFIER|NA|
1	12520896	01_12520896	T	A	Intergenic|MODIFIER|NA|
1	12520959	01_12520959	T	C	Intergenic|MODIFIER|NA|
1	12613430	01_12613430	C	G	Intergenic|MODIFIER|NA|
1	12613433	01_12613433	T	C	Intergenic|MODIFIER|NA|
1	12613469	01_12613469	G	A	Intergenic|MODIFIER|NA|
1	12613478	01_12613478	C	T	Intergenic|MODIFIER|NA|
1	12613486	01_12613486	T	A	Intergenic|MODIFIER|NA|
1	12613490	01_12613490	G	A	Intergenic|MODIFIER|NA|
1	12613493	01_12613493	G	A	Intergenic|MODIFIER|NA|
1	12613756	01_12613756	C	T	Intergenic|MODIFIER|NA|
1	12624441	01_12624441	T	G	Intergenic|MODIFIER|NA|
1	12624454	01_12624454	A	C	Intergenic|MODIFIER|NA|
1	12624463	01_12624463	C	T	Intergenic|MODIFIER|NA|
1	12624468	01_12624468	G	A	Intergenic|MODIFIER|NA|
1	12624469	01_12624469	G	A	Intergenic|MODIFIER|NA|
1	12624489	01_12624489	A	C	Intergenic|MODIFIER|NA|
1	12731341	01_12731341	T	C	Intergenic|MODIFIER|NA|
1	12731446	01_12731446	T	C	Intergenic|MODIFIER|NA|
1	12731452	01_12731452	T	G	Intergenic|MODIFIER|NA|
1	12731458	01_12731458	G	A	Intergenic|MODIFIER|NA|
1	12731469	01_12731469	G	A	Intergenic|MODIFIER|NA|
1	12731477	01_12731477	C	T	Intergenic|MODIFIER|NA|
1	12731481	01_12731481	A	G	Intergenic|MODIFIER|NA|
1	12731482	01_12731482	C	T	Intergenic|MODIFIER|NA|
1	12731498	01_12731498	T	C	Intergenic|MODIFIER|NA|
1	12849027	01_12849027	G	A	Intergenic|MODIFIER|NA|
1	12879654	01_12879654	C	T	Intergenic|MODIFIER|NA|
1	12879682	01_12879682	A	T	Intergenic|MODIFIER|NA|
1	12879722	01_12879722	G	A	Intergenic|MODIFIER|NA|
1	12879744	01_12879744	T	A	Intergenic|MODIFIER|NA|
1	12879746	01_12879746	C	T	Intergenic|MODIFIER|NA|
1	12879748	01_12879748	T	A	Intergenic|MODIFIER|NA|
1	12879755	01_12879755	G	A	Intergenic|MODIFIER|NA|
1	12879756	01_12879756	C	T	Intergenic|MODIFIER|NA|
1	12879763	01_12879763	T	C	Intergenic|MODIFIER|NA|
1	12879769	01_12879769	C	T	Intergenic|MODIFIER|NA|
1	12879775	01_12879775	T	A	Intergenic|MODIFIER|NA|
1	12879834	01_12879834	A	C	Intergenic|MODIFIER|NA|
1	12879847	01_12879847	G	A	Intergenic|MODIFIER|NA|
1	12879868	01_12879868	G	A	Intergenic|MODIFIER|NA|
1	12879876	01_12879876	C	T	Intergenic|MODIFIER|NA|
1	12879879	01_12879879	G	C	Intergenic|MODIFIER|NA|
1	12879916	01_12879916	G	A	Intergenic|MODIFIER|NA|
1	12879928	01_12879928	T	A	Intergenic|MODIFIER|NA|
1	12879932	01_12879932	T	G	Intergenic|MODIFIER|NA|
1	13306889	01_13306889	G	A	Intergenic|MODIFIER|NA|
1	13306894	01_13306894	C	T	Intergenic|MODIFIER|NA|
1	13437416	01_13437416	C	T	Intergenic|MODIFIER|NA|
1	13437433	01_13437433	G	A	Intergenic|MODIFIER|NA|
1	13437440	01_13437440	C	T	Intergenic|MODIFIER|NA|
1	13475368	01_13475368	T	C	Intergenic|MODIFIER|NA|
1	13475380	01_13475380	T	C	Intergenic|MODIFIER|NA|
1	13475386	01_13475386	C	A	Intergenic|MODIFIER|NA|
1	13475481	01_13475481	T	C	Intergenic|MODIFIER|NA|
1	13475499	01_13475499	T	C	Intergenic|MODIFIER|NA|
1	13475554	01_13475554	C	A	Intergenic|MODIFIER|NA|
1	13683537	01_13683537	C	A	Intergenic|MODIFIER|NA|
1	13683555	01_13683555	C	T	Intergenic|MODIFIER|NA|
1	13683567	01_13683567	C	T	Intergenic|MODIFIER|NA|
1	13683579	01_13683579	C	T	Intergenic|MODIFIER|NA|
1	13683609	01_13683609	G	A	Intergenic|MODIFIER|NA|
1	13866260	01_13866260	G	A	Intergenic|MODIFIER|NA|
1	13866281	01_13866281	A	T	Intergenic|MODIFIER|NA|
1	13866310	01_13866310	T	A	Intergenic|MODIFIER|NA|
1	13866325	01_13866325	C	A	Intergenic|MODIFIER|NA|
1	13866404	01_13866404	C	T	Intergenic|MODIFIER|NA|
1	13866410	01_13866410	G	A	Intergenic|MODIFIER|NA|
1	13866435	01_13866435	G	A	Intergenic|MODIFIER|NA|
1	13866438	01_13866438	C	T	Intergenic|MODIFIER|NA|
1	13895795	01_13895795	A	G	Intergenic|MODIFIER|NA|
1	13895824	01_13895824	G	T	Intergenic|MODIFIER|NA|
1	13895842	01_13895842	A	G	Intergenic|MODIFIER|NA|
1	13895855	01_13895855	T	G	Intergenic|MODIFIER|NA|
1	13895934	01_13895934	G	A	Intergenic|MODIFIER|NA|
1	13895967	01_13895967	G	A	Intergenic|MODIFIER|NA|
1	13896114	01_13896114	G	A	Intergenic|MODIFIER|NA|
1	13896118	01_13896118	A	G	Intergenic|MODIFIER|NA|
1	13896130	01_13896130	G	A	Intergenic|MODIFIER|NA|
1	13896249	01_13896249	G	A	Intergenic|MODIFIER|NA|
1	13896267	01_13896267	A	G	Intergenic|MODIFIER|NA|
1	13896291	01_13896291	T	C	Intergenic|MODIFIER|NA|
1	13896310	01_13896310	T	G	Intergenic|MODIFIER|NA|
1	13896321	01_13896321	A	G	Intergenic|MODIFIER|NA|
1	13896329	01_13896329	T	G	Intergenic|MODIFIER|NA|
1	13896476	01_13896476	C	G	Intergenic|MODIFIER|NA|
1	13911880	01_13911880	A	C	Intergenic|MODIFIER|NA|
1	13911885	01_13911885	T	C	Intergenic|MODIFIER|NA|
1	13911890	01_13911890	G	A	Intergenic|MODIFIER|NA|
1	13911902	01_13911902	C	T	Intergenic|MODIFIER|NA|
1	13911943	01_13911943	C	T	Intergenic|MODIFIER|NA|
1	13911964	01_13911964	G	T	Intergenic|MODIFIER|NA|
1	13911996	01_13911996	C	T	Intergenic|MODIFIER|NA|
1	13912001	01_13912001	C	T	Intergenic|MODIFIER|NA|
1	13912003	01_13912003	G	A	Intergenic|MODIFIER|NA|
1	14036641	01_14036641	C	G	3_UTR|MODIFIER|CDP14604|
1	14053678	01_14053678	A	G	Intergenic|MODIFIER|NA|
1	14094960	01_14094960	T	C	Intergenic|MODIFIER|NA|
1	14095002	01_14095002	C	A	Intergenic|MODIFIER|NA|
1	14095033	01_14095033	T	A	Intergenic|MODIFIER|NA|
1	14095070	01_14095070	T	C	Intergenic|MODIFIER|NA|
1	14095094	01_14095094	A	G	Intergenic|MODIFIER|NA|
1	14276870	01_14276870	G	A	Exon(missense)|MODERATE|CDP14607|p.Val263Ile
1	14316250	01_14316250	T	G	Intergenic|MODIFIER|NA|
1	14316260	01_14316260	C	A	Intergenic|MODIFIER|NA|
1	14316301	01_14316301	C	T	Intergenic|MODIFIER|NA|
1	14319645	01_14319645	A	G	Intergenic|MODIFIER|NA|
1	14319713	01_14319713	G	A	Intergenic|MODIFIER|NA|
1	14319714	01_14319714	T	C	Intergenic|MODIFIER|NA|
1	14319736	01_14319736	G	A	Intergenic|MODIFIER|NA|
1	14319747	01_14319747	G	A	Intergenic|MODIFIER|NA|
1	14319749	01_14319749	G	A	Intergenic|MODIFIER|NA|
1	14319761	01_14319761	C	T	Intergenic|MODIFIER|NA|
1	14319762	01_14319762	G	A	Intergenic|MODIFIER|NA|
1	14319768	01_14319768	C	G	Intergenic|MODIFIER|NA|
1	14319775	01_14319775	C	T	Intergenic|MODIFIER|NA|
1	14319824	01_14319824	G	A	Intergenic|MODIFIER|NA|
1	14319845	01_14319845	C	T	Intergenic|MODIFIER|NA|
1	14319922	01_14319922	A	G	Intergenic|MODIFIER|NA|
1	14319939	01_14319939	T	C	Intergenic|MODIFIER|NA|
1	14378864	01_14378864	A	C	Intergenic|MODIFIER|NA|
1	14378869	01_14378869	G	A	Intergenic|MODIFIER|NA|
1	14378881	01_14378881	A	G	Intergenic|MODIFIER|NA|
1	14379118	01_14379118	G	A	Intergenic|MODIFIER|NA|
1	14379136	01_14379136	T	C	Intergenic|MODIFIER|NA|
1	14379169	01_14379169	C	A	Intergenic|MODIFIER|NA|
1	14379176	01_14379176	A	G	Intergenic|MODIFIER|NA|
1	14379186	01_14379186	A	G	Intergenic|MODIFIER|NA|
1	14379196	01_14379196	C	T	Intergenic|MODIFIER|NA|
1	14379220	01_14379220	C	T	Intergenic|MODIFIER|NA|
1	14407752	01_14407752	C	T	Intergenic|MODIFIER|NA|
1	14407778	01_14407778	T	C	Intergenic|MODIFIER|NA|
1	14761955	01_14761955	A	G	Intergenic|MODIFIER|NA|
1	14928359	01_14928359	G	A	Intergenic|MODIFIER|NA|
1	14928364	01_14928364	G	A	Intergenic|MODIFIER|NA|
1	14928370	01_14928370	G	A	Intergenic|MODIFIER|NA|
1	14928371	01_14928371	G	A	Intergenic|MODIFIER|NA|
1	14928522	01_14928522	T	C	Intergenic|MODIFIER|NA|
1	14928546	01_14928546	C	T	Intergenic|MODIFIER|NA|
1	14928552	01_14928552	T	C	Intergenic|MODIFIER|NA|
1	15109835	01_15109835	C	T	Intergenic|MODIFIER|NA|
1	15109876	01_15109876	C	T	Intergenic|MODIFIER|NA|
1	15146329	01_15146329	G	A	Intergenic|MODIFIER|NA|
1	15210593	01_15210593	G	A	Intergenic|MODIFIER|NA|
1	15210643	01_15210643	T	G	Intergenic|MODIFIER|NA|
1	15210725	01_15210725	C	T	Intergenic|MODIFIER|NA|
1	15210802	01_15210802	C	T	Intergenic|MODIFIER|NA|
1	15221167	01_15221167	T	C	Intergenic|MODIFIER|NA|
1	15221224	01_15221224	A	G	Intergenic|MODIFIER|NA|
1	15221253	01_15221253	C	T	Intergenic|MODIFIER|NA|
1	15221260	01_15221260	C	T	Intergenic|MODIFIER|NA|
1	15221286	01_15221286	C	A	Intergenic|MODIFIER|NA|
1	15221314	01_15221314	C	T	Intergenic|MODIFIER|NA|
1	15221344	01_15221344	A	G	Intergenic|MODIFIER|NA|
1	15221356	01_15221356	A	G	Intergenic|MODIFIER|NA|
1	15228221	01_15228221	A	C	Intergenic|MODIFIER|NA|
1	15228230	01_15228230	C	T	Intergenic|MODIFIER|NA|
1	15228460	01_15228460	T	A	Intergenic|MODIFIER|NA|
1	15228464	01_15228464	C	T	Intergenic|MODIFIER|NA|
1	15342235	01_15342235	A	G	Intergenic|MODIFIER|NA|
1	15342273	01_15342273	C	T	Intergenic|MODIFIER|NA|
1	15342316	01_15342316	A	T	Intergenic|MODIFIER|NA|
1	15342351	01_15342351	C	T	Intergenic|MODIFIER|NA|
1	15342392	01_15342392	T	C	Intergenic|MODIFIER|NA|
1	15342420	01_15342420	C	T	Intergenic|MODIFIER|NA|
1	15342438	01_15342438	C	A	Intergenic|MODIFIER|NA|
1	15342444	01_15342444	C	T	Intergenic|MODIFIER|NA|
1	15342461	01_15342461	T	C	Intergenic|MODIFIER|NA|
1	15342508	01_15342508	A	G	Intergenic|MODIFIER|NA|
1	15342533	01_15342533	C	T	Intergenic|MODIFIER|NA|
1	15342534	01_15342534	G	A	Intergenic|MODIFIER|NA|
1	15342576	01_15342576	A	T	Intergenic|MODIFIER|NA|
1	15342579	01_15342579	T	A	Intergenic|MODIFIER|NA|
1	15342617	01_15342617	C	T	Intergenic|MODIFIER|NA|
1	15342623	01_15342623	T	C	Intergenic|MODIFIER|NA|
1	15342660	01_15342660	G	A	Intergenic|MODIFIER|NA|
1	15393998	01_15393998	C	T	Intergenic|MODIFIER|NA|
1	15394015	01_15394015	A	G	Intergenic|MODIFIER|NA|
1	15394018	01_15394018	T	C	Intergenic|MODIFIER|NA|
1	15394138	01_15394138	T	G	Intergenic|MODIFIER|NA|
1	15394144	01_15394144	C	T	Intergenic|MODIFIER|NA|
1	15394496	01_15394496	A	G	Intergenic|MODIFIER|NA|
1	15394500	01_15394500	C	T	Intergenic|MODIFIER|NA|
1	15394584	01_15394584	T	C	Intergenic|MODIFIER|NA|
1	15394596	01_15394596	T	G	Intergenic|MODIFIER|NA|
1	15394599	01_15394599	T	C	Intergenic|MODIFIER|NA|
1	15394605	01_15394605	T	C	Intergenic|MODIFIER|NA|
1	15394610	01_15394610	A	G	Intergenic|MODIFIER|NA|
1	15470280	01_15470280	C	T	Intergenic|MODIFIER|NA|
1	15479039	01_15479039	G	A	Intergenic|MODIFIER|NA|
1	15479090	01_15479090	G	C	Intergenic|MODIFIER|NA|
1	15479106	01_15479106	A	G	Intergenic|MODIFIER|NA|
1	15525455	01_15525455	A	T	Intergenic|MODIFIER|NA|
1	15525467	01_15525467	C	G	Intergenic|MODIFIER|NA|
1	15525482	01_15525482	T	G	Intergenic|MODIFIER|NA|
1	15525562	01_15525562	C	T	Intergenic|MODIFIER|NA|
1	15648883	01_15648883	T	A	5_UTR|MODIFIER|CDP15754|
1	15648942	01_15648942	C	T	Exon(synonymous)|LOW|CDP15754|p.Arg3Arg
1	15648950	01_15648950	G	C	Exon(missense)|MODERATE|CDP15754|p.Ser6Thr
1	15673983	01_15673983	A	G	Intron|MODIFIER|CDP15757|
1	15681312	01_15681312	C	T	Intergenic|MODIFIER|NA|
1	15704764	01_15704764	G	A	Intergenic|MODIFIER|NA|
1	15704928	01_15704928	A	G	Intergenic|MODIFIER|NA|
1	15704999	01_15704999	A	G	Intergenic|MODIFIER|NA|
1	15778387	01_15778387	A	C	Intergenic|MODIFIER|NA|
1	15778463	01_15778463	C	T	Intergenic|MODIFIER|NA|
1	15789478	01_15789478	A	G	Intergenic|MODIFIER|NA|
1	15789509	01_15789509	C	A	Intergenic|MODIFIER|NA|
1	15789523	01_15789523	T	C	Intergenic|MODIFIER|NA|
1	16218793	01_16218793	A	G	Intergenic|MODIFIER|NA|
1	16725328	01_16725328	C	A	Intergenic|MODIFIER|NA|
1	16725357	01_16725357	T	A	Intergenic|MODIFIER|NA|
1	16742260	01_16742260	G	A	Intergenic|MODIFIER|NA|
1	16742264	01_16742264	G	A	Intergenic|MODIFIER|NA|
1	16742282	01_16742282	C	T	Intergenic|MODIFIER|NA|
1	16742286	01_16742286	C	T	Intergenic|MODIFIER|NA|
1	16742299	01_16742299	C	T	Intergenic|MODIFIER|NA|
1	16742328	01_16742328	C	T	Intergenic|MODIFIER|NA|
1	16742396	01_16742396	C	A	Intergenic|MODIFIER|NA|
1	16742401	01_16742401	G	A	Intergenic|MODIFIER|NA|
1	16742414	01_16742414	A	G	Intergenic|MODIFIER|NA|
1	16742432	01_16742432	T	C	Intergenic|MODIFIER|NA|
1	16742443	01_16742443	G	T	Intergenic|MODIFIER|NA|
1	16742478	01_16742478	G	A	Intergenic|MODIFIER|NA|
1	16742479	01_16742479	G	A	Intergenic|MODIFIER|NA|
1	16838331	01_16838331	A	T	Intergenic|MODIFIER|NA|
1	16838398	01_16838398	G	A	Intergenic|MODIFIER|NA|
1	16845886	01_16845886	T	C	Intergenic|MODIFIER|NA|
1	16845901	01_16845901	A	T	Intergenic|MODIFIER|NA|
1	16845970	01_16845970	C	T	Intergenic|MODIFIER|NA|
1	17065206	01_17065206	C	T	Intergenic|MODIFIER|NA|
1	17065242	01_17065242	G	T	Intergenic|MODIFIER|NA|
1	17065300	01_17065300	G	A	Intergenic|MODIFIER|NA|
1	17143701	01_17143701	G	A	Intergenic|MODIFIER|NA|
1	17143765	01_17143765	A	G	Intergenic|MODIFIER|NA|
1	17143784	01_17143784	G	A	Intergenic|MODIFIER|NA|
1	17175075	01_17175075	A	G	Intergenic|MODIFIER|NA|
1	17175080	01_17175080	C	A	Intergenic|MODIFIER|NA|
1	17175088	01_17175088	C	T	Intergenic|MODIFIER|NA|
1	17175136	01_17175136	C	T	Intergenic|MODIFIER|NA|
1	17175161	01_17175161	C	G	Intergenic|MODIFIER|NA|
1	17175182	01_17175182	C	A	Intergenic|MODIFIER|NA|
1	17175276	01_17175276	G	A	Intergenic|MODIFIER|NA|
1	17175293	01_17175293	A	T	Intergenic|MODIFIER|NA|
1	17175313	01_17175313	C	G	Intergenic|MODIFIER|NA|
1	17175364	01_17175364	T	C	Intergenic|MODIFIER|NA|
1	17175420	01_17175420	G	A	Intergenic|MODIFIER|NA|
1	17175469	01_17175469	C	G	Intergenic|MODIFIER|NA|
1	17175477	01_17175477	A	C	Intergenic|MODIFIER|NA|
1	17175496	01_17175496	G	T	Intergenic|MODIFIER|NA|
1	17176349	01_17176349	C	A	Intergenic|MODIFIER|NA|
1	17176384	01_17176384	C	T	Intergenic|MODIFIER|NA|
1	17176386	01_17176386	G	A	Intergenic|MODIFIER|NA|
1	17176417	01_17176417	A	C	Intergenic|MODIFIER|NA|
1	17176419	01_17176419	A	G	Intergenic|MODIFIER|NA|
1	17176433	01_17176433	T	C	Intergenic|MODIFIER|NA|
1	17176436	01_17176436	C	T	Intergenic|MODIFIER|NA|
1	17176459	01_17176459	C	T	Intergenic|MODIFIER|NA|
1	17176511	01_17176511	T	A	Intergenic|MODIFIER|NA|
1	17176518	01_17176518	G	A	Intergenic|MODIFIER|NA|
1	17176523	01_17176523	G	A	Intergenic|MODIFIER|NA|
1	17176542	01_17176542	G	A	Intergenic|MODIFIER|NA|
1	17176565	01_17176565	G	A	Intergenic|MODIFIER|NA|
1	17176569	01_17176569	C	T	Intergenic|MODIFIER|NA|
1	17176605	01_17176605	A	G	Intergenic|MODIFIER|NA|
1	17176654	01_17176654	G	A	Intergenic|MODIFIER|NA|
1	17176713	01_17176713	C	T	Intergenic|MODIFIER|NA|
1	17176732	01_17176732	A	C	Intergenic|MODIFIER|NA|
1	17176763	01_17176763	G	C	Intergenic|MODIFIER|NA|
1	17176770	01_17176770	T	G	Intergenic|MODIFIER|NA|
1	17176822	01_17176822	G	A	Intergenic|MODIFIER|NA|
1	17176838	01_17176838	T	C	Intergenic|MODIFIER|NA|
1	17176844	01_17176844	G	A	Intergenic|MODIFIER|NA|
1	17176896	01_17176896	T	A	Intergenic|MODIFIER|NA|
1	17176992	01_17176992	C	T	Intergenic|MODIFIER|NA|
1	17177014	01_17177014	G	A	Intergenic|MODIFIER|NA|
1	17177141	01_17177141	G	A	Intergenic|MODIFIER|NA|
1	17177161	01_17177161	G	A	Intergenic|MODIFIER|NA|
1	17177258	01_17177258	T	C	Intergenic|MODIFIER|NA|
1	17177262	01_17177262	C	T	Intergenic|MODIFIER|NA|
1	17177305	01_17177305	G	A	Intergenic|MODIFIER|NA|
1	17196978	01_17196978	T	A	Intergenic|MODIFIER|NA|
1	17196990	01_17196990	C	T	Intergenic|MODIFIER|NA|
1	17197019	01_17197019	T	G	Intergenic|MODIFIER|NA|
1	17343455	01_17343455	G	A	Intergenic|MODIFIER|NA|
1	17343462	01_17343462	C	A	Intergenic|MODIFIER|NA|
1	17343571	01_17343571	G	T	Intergenic|MODIFIER|NA|
1	17343573	01_17343573	C	T	Intergenic|MODIFIER|NA|
1	17343665	01_17343665	T	G	Intergenic|MODIFIER|NA|
1	17459580	01_17459580	T	C	Intergenic|MODIFIER|NA|
1	17459852	01_17459852	A	T	Intergenic|MODIFIER|NA|
1	17518302	01_17518302	T	G	Intron|MODIFIER|CDP09273|
1	17588490	01_17588490	C	T	Intergenic|MODIFIER|NA|
1	17588496	01_17588496	G	A	Intergenic|MODIFIER|NA|
1	17720054	01_17720054	T	C	Intergenic|MODIFIER|NA|
1	17720125	01_17720125	A	C	Intergenic|MODIFIER|NA|
1	17807436	01_17807436	A	T	Exon(synonymous)|LOW|CDP09278|p.Val315Val
1	17827968	01_17827968	C	T	Intergenic|MODIFIER|NA|
1	17880239	01_17880239	G	T	Intergenic|MODIFIER|NA|
1	17880246	01_17880246	C	T	Intergenic|MODIFIER|NA|
1	17880400	01_17880400	C	T	Intergenic|MODIFIER|NA|
1	17880481	01_17880481	T	C	Intergenic|MODIFIER|NA|
1	17880495	01_17880495	T	C	Intergenic|MODIFIER|NA|
1	17883471	01_17883471	A	G	Intron|MODIFIER|CDP09279|
1	17884807	01_17884807	G	A	Exon(missense)|MODERATE|CDP09279|p.Glu170Lys
1	17979452	01_17979452	A	C	Intergenic|MODIFIER|NA|
1	18052452	01_18052452	A	G	Intergenic|MODIFIER|NA|
1	18052463	01_18052463	G	A	Intergenic|MODIFIER|NA|
1	18052547	01_18052547	A	G	Intergenic|MODIFIER|NA|
1	18052555	01_18052555	G	T	Intergenic|MODIFIER|NA|
1	18306487	01_18306487	C	T	Intergenic|MODIFIER|NA|
1	18306506	01_18306506	C	T	Intergenic|MODIFIER|NA|
1	18306509	01_18306509	C	T	Intergenic|MODIFIER|NA|
1	18306542	01_18306542	G	A	Intergenic|MODIFIER|NA|
1	18306653	01_18306653	T	C	Intergenic|MODIFIER|NA|
1	18306672	01_18306672	G	A	Intergenic|MODIFIER|NA|
1	18306683	01_18306683	A	C	Intergenic|MODIFIER|NA|
1	18428179	01_18428179	C	G	Intron|MODIFIER|CDP09290|
1	18548696	01_18548696	C	T	Intergenic|MODIFIER|NA|
1	18548704	01_18548704	C	T	Intergenic|MODIFIER|NA|
1	18548712	01_18548712	T	C	Intergenic|MODIFIER|NA|
1	18571355	01_18571355	T	C	Intergenic|MODIFIER|NA|
1	18737303	01_18737303	T	G	Intergenic|MODIFIER|NA|
1	18749853	01_18749853	C	T	Intergenic|MODIFIER|NA|
1	18749863	01_18749863	C	T	Intergenic|MODIFIER|NA|
1	19089072	01_19089072	G	A	Intergenic|MODIFIER|NA|
1	19089100	01_19089100	G	A	Intergenic|MODIFIER|NA|
1	19113424	01_19113424	C	T	Intergenic|MODIFIER|NA|
1	19113618	01_19113618	C	A	Intergenic|MODIFIER|NA|
1	19113624	01_19113624	G	C	Intergenic|MODIFIER|NA|
1	19113627	01_19113627	C	A	Intergenic|MODIFIER|NA|
1	19255570	01_19255570	A	C	Intergenic|MODIFIER|NA|
1	19255578	01_19255578	C	T	Intergenic|MODIFIER|NA|
1	19255597	01_19255597	G	A	Intergenic|MODIFIER|NA|
1	19255726	01_19255726	C	T	Intergenic|MODIFIER|NA|
1	19256111	01_19256111	C	G	Intergenic|MODIFIER|NA|
1	19256269	01_19256269	C	T	Intergenic|MODIFIER|NA|
1	19269258	01_19269258	A	C	Intergenic|MODIFIER|NA|
1	19269279	01_19269279	T	C	Intergenic|MODIFIER|NA|
1	19291000	01_19291000	G	A	Intergenic|MODIFIER|NA|
1	19334517	01_19334517	C	T	Intergenic|MODIFIER|NA|
1	19334586	01_19334586	A	C	Intergenic|MODIFIER|NA|
1	19334595	01_19334595	G	A	Intergenic|MODIFIER|NA|
1	19334617	01_19334617	T	C	Intergenic|MODIFIER|NA|
1	19480267	01_19480267	A	T	Intergenic|MODIFIER|NA|
1	19480273	01_19480273	G	A	Intergenic|MODIFIER|NA|
1	19480286	01_19480286	A	G	Intergenic|MODIFIER|NA|
1	19480343	01_19480343	G	A	Intergenic|MODIFIER|NA|
1	19480927	01_19480927	G	T	Intergenic|MODIFIER|NA|
1	19480942	01_19480942	C	T	Intergenic|MODIFIER|NA|
1	19480966	01_19480966	G	A	Intergenic|MODIFIER|NA|
1	19480979	01_19480979	C	A	Intergenic|MODIFIER|NA|
1	19480992	01_19480992	G	A	Intergenic|MODIFIER|NA|
1	19481049	01_19481049	C	T	Intergenic|MODIFIER|NA|
1	19517697	01_19517697	C	T	Intergenic|MODIFIER|NA|
1	19523283	01_19523283	G	A	Intergenic|MODIFIER|NA|
1	19679307	01_19679307	G	A	Intergenic|MODIFIER|NA|
1	19714866	01_19714866	G	A	Intron|MODIFIER|CDP17519|
1	19714871	01_19714871	A	G	Intron|MODIFIER|CDP17519|
1	19714899	01_19714899	C	T	Intron|MODIFIER|CDP17519|
1	19714901	01_19714901	A	C	Intron|MODIFIER|CDP17519|
1	19714910	01_19714910	T	A	Intron|MODIFIER|CDP17519|
1	19714925	01_19714925	T	A	Intron|MODIFIER|CDP17519|
1	19714956	01_19714956	A	C	Intron|MODIFIER|CDP17519|
1	19714969	01_19714969	G	A	Intron|MODIFIER|CDP17519|
1	19714978	01_19714978	G	A	Intron|MODIFIER|CDP17519|
1	19715019	01_19715019	C	T	Intron|MODIFIER|CDP17519|
1	19715041	01_19715041	C	T	Intron|MODIFIER|CDP17519|
1	19715042	01_19715042	G	A	Intron|MODIFIER|CDP17519|
1	19715049	01_19715049	G	A	Intron|MODIFIER|CDP17519|
1	19715052	01_19715052	T	A	Intron|MODIFIER|CDP17519|
1	19715071	01_19715071	G	A	Intron|MODIFIER|CDP17519|
1	19715094	01_19715094	A	T	Intron|MODIFIER|CDP17519|
1	19898852	01_19898852	A	G	Intergenic|MODIFIER|NA|
1	20206422	01_20206422	C	T	Intergenic|MODIFIER|NA|
1	20206463	01_20206463	T	C	Intergenic|MODIFIER|NA|
1	20206507	01_20206507	T	A	Intergenic|MODIFIER|NA|
1	20206542	01_20206542	G	A	Intergenic|MODIFIER|NA|
1	20206574	01_20206574	C	T	Intergenic|MODIFIER|NA|
1	20256498	01_20256498	C	T	Intergenic|MODIFIER|NA|
1	20256742	01_20256742	C	T	Intergenic|MODIFIER|NA|
1	20256752	01_20256752	G	A	Intergenic|MODIFIER|NA|
1	20256767	01_20256767	C	T	Intergenic|MODIFIER|NA|
1	20256771	01_20256771	C	T	Intergenic|MODIFIER|NA|
1	20256997	01_20256997	T	C	Intergenic|MODIFIER|NA|
1	20376959	01_20376959	A	C	Intron|MODIFIER|CDP08444|
1	20377007	01_20377007	A	G	Exon(synonymous)|LOW|CDP08444|p.Leu148Leu
1	20377038	01_20377038	A	C	Exon(synonymous)|LOW|CDP08444|p.Arg159Arg
1	20397021	01_20397021	C	T	Intergenic|MODIFIER|NA|
1	20397084	01_20397084	T	C	Intergenic|MODIFIER|NA|
1	20397245	01_20397245	G	C	Intergenic|MODIFIER|NA|
1	20514517	01_20514517	G	A	Intergenic|MODIFIER|NA|
1	20514519	01_20514519	T	C	Intergenic|MODIFIER|NA|
1	20514542	01_20514542	G	A	Intergenic|MODIFIER|NA|
1	20514554	01_20514554	G	A	Intergenic|MODIFIER|NA|
1	20514561	01_20514561	A	G	Intergenic|MODIFIER|NA|
1	20514590	01_20514590	C	T	Intergenic|MODIFIER|NA|
1	20514616	01_20514616	T	G	Intergenic|MODIFIER|NA|
1	20514653	01_20514653	G	A	Intergenic|MODIFIER|NA|
1	20514717	01_20514717	C	T	Intergenic|MODIFIER|NA|
1	20514722	01_20514722	C	T	Intergenic|MODIFIER|NA|
1	20514727	01_20514727	G	A	Intergenic|MODIFIER|NA|
1	20523109	01_20523109	C	A	Intergenic|MODIFIER|NA|
1	20523192	01_20523192	G	C	Intergenic|MODIFIER|NA|
1	20523645	01_20523645	T	C	Intergenic|MODIFIER|NA|
1	20523649	01_20523649	G	A	Intergenic|MODIFIER|NA|
1	20523707	01_20523707	G	A	Intergenic|MODIFIER|NA|
1	20786405	01_20786405	T	A	Intergenic|MODIFIER|NA|
1	20836158	01_20836158	A	G	Intergenic|MODIFIER|NA|
1	20836167	01_20836167	C	T	Intergenic|MODIFIER|NA|
1	20960229	01_20960229	T	C	Intron|MODIFIER|CDP08456|
1	21082895	01_21082895	G	A	Intergenic|MODIFIER|NA|
1	21090453	01_21090453	C	T	Intergenic|MODIFIER|NA|
1	21090518	01_21090518	C	T	Intergenic|MODIFIER|NA|
1	21090529	01_21090529	T	A	Intergenic|MODIFIER|NA|
1	21090536	01_21090536	C	T	Intergenic|MODIFIER|NA|
1	21090545	01_21090545	G	A	Intergenic|MODIFIER|NA|
1	21090602	01_21090602	G	A	Intergenic|MODIFIER|NA|
1	21090630	01_21090630	G	A	Intergenic|MODIFIER|NA|
1	21090690	01_21090690	C	T	Intergenic|MODIFIER|NA|
1	21237642	01_21237642	T	C	Intergenic|MODIFIER|NA|
1	21237644	01_21237644	T	G	Intergenic|MODIFIER|NA|
1	21237654	01_21237654	C	T	Intergenic|MODIFIER|NA|
1	21237706	01_21237706	C	T	Intergenic|MODIFIER|NA|
1	21237710	01_21237710	G	A	Intergenic|MODIFIER|NA|
1	21237800	01_21237800	G	A	Intergenic|MODIFIER|NA|
1	21237849	01_21237849	G	A	Intergenic|MODIFIER|NA|
1	21237873	01_21237873	C	T	Intergenic|MODIFIER|NA|
1	21237915	01_21237915	C	T	Intergenic|MODIFIER|NA|
1	21266983	01_21266983	G	C	Intergenic|MODIFIER|NA|
1	21266994	01_21266994	C	T	Intergenic|MODIFIER|NA|
1	21267074	01_21267074	G	A	Intergenic|MODIFIER|NA|
1	21267133	01_21267133	T	C	Intergenic|MODIFIER|NA|
1	21267138	01_21267138	G	T	Intergenic|MODIFIER|NA|
1	21296507	01_21296507	C	T	Intergenic|MODIFIER|NA|
1	21739275	01_21739275	T	C	Exon(missense)|MODERATE|CDP08469|p.Trp405Arg
1	21739410	01_21739410	A	C	Exon(missense)|MODERATE|CDP08469|p.Met450Leu
1	21739424	01_21739424	T	A	Exon(synonymous)|LOW|CDP08469|p.Ser454Ser
1	21779722	01_21779722	C	T	Intergenic|MODIFIER|NA|
1	21927670	01_21927670	C	A	Intergenic|MODIFIER|NA|
1	22017629	01_22017629	C	G	Exon(synonymous)|LOW|CDP08481|p.Val110Val
1	22027463	01_22027463	C	T	Intergenic|MODIFIER|NA|
1	22027508	01_22027508	G	A	Intergenic|MODIFIER|NA|
1	22027545	01_22027545	C	T	Intergenic|MODIFIER|NA|
1	22027559	01_22027559	G	A	Intergenic|MODIFIER|NA|
1	22027565	01_22027565	G	C	Intergenic|MODIFIER|NA|
1	22027571	01_22027571	G	A	Intergenic|MODIFIER|NA|
1	22027625	01_22027625	G	T	Intergenic|MODIFIER|NA|
1	22027626	01_22027626	C	T	Intergenic|MODIFIER|NA|
1	22096852	01_22096852	T	C	Intergenic|MODIFIER|NA|
1	22096864	01_22096864	A	G	Intergenic|MODIFIER|NA|
1	22096895	01_22096895	A	G	Intergenic|MODIFIER|NA|
1	22096913	01_22096913	A	T	Intergenic|MODIFIER|NA|
1	22096935	01_22096935	A	G	Intergenic|MODIFIER|NA|
1	22096943	01_22096943	A	G	Intergenic|MODIFIER|NA|
1	22097303	01_22097303	G	A	Intergenic|MODIFIER|NA|
1	22141169	01_22141169	T	C	Intron|MODIFIER|CDP08485|
1	22242787	01_22242787	A	C	Intron|MODIFIER|CDP08490|
1	22242806	01_22242806	T	G	Intron|MODIFIER|CDP08490|
1	22254514	01_22254514	C	G	Intergenic|MODIFIER|NA|
1	22275552	01_22275552	T	A	Intergenic|MODIFIER|NA|
1	22289583	01_22289583	G	A	Intron|MODIFIER|CDP08491|
1	22289613	01_22289613	C	A	Intron|MODIFIER|CDP08491|
1	22289635	01_22289635	C	T	Intron|MODIFIER|CDP08491|
1	22289674	01_22289674	A	T	Intron|MODIFIER|CDP08491|
1	22289704	01_22289704	G	A	Intron|MODIFIER|CDP08491|
1	22289772	01_22289772	A	T	Intron|MODIFIER|CDP08491|
1	22321362	01_22321362	G	A	Intergenic|MODIFIER|NA|
1	22321397	01_22321397	G	A	Intergenic|MODIFIER|NA|
1	22321414	01_22321414	C	T	Intergenic|MODIFIER|NA|
1	22321419	01_22321419	C	T	Intergenic|MODIFIER|NA|
1	22321483	01_22321483	C	T	Intergenic|MODIFIER|NA|
1	22321490	01_22321490	G	A	Intergenic|MODIFIER|NA|
1	22323951	01_22323951	G	A	Intergenic|MODIFIER|NA|
1	22323957	01_22323957	G	A	Intergenic|MODIFIER|NA|
1	22323976	01_22323976	G	A	Intergenic|MODIFIER|NA|
1	22323998	01_22323998	C	T	Intergenic|MODIFIER|NA|
1	22324004	01_22324004	G	A	Intergenic|MODIFIER|NA|
1	22324014	01_22324014	A	G	Intergenic|MODIFIER|NA|
1	22324017	01_22324017	G	A	Intergenic|MODIFIER|NA|
1	22324026	01_22324026	C	T	Intergenic|MODIFIER|NA|
1	22324061	01_22324061	G	A	Intergenic|MODIFIER|NA|
1	22324073	01_22324073	G	A	Intergenic|MODIFIER|NA|
1	22324094	01_22324094	G	A	Intergenic|MODIFIER|NA|
1	22324113	01_22324113	G	A	Intergenic|MODIFIER|NA|
1	22343659	01_22343659	G	A	Intergenic|MODIFIER|NA|
1	22343772	01_22343772	T	A	Intergenic|MODIFIER|NA|
1	22516028	01_22516028	G	A	Intergenic|MODIFIER|NA|
1	22516042	01_22516042	G	T	Intergenic|MODIFIER|NA|
1	22516046	01_22516046	C	T	Intergenic|MODIFIER|NA|
1	22570163	01_22570163	G	A	Intergenic|MODIFIER|NA|
1	22776155	01_22776155	C	T	Intergenic|MODIFIER|NA|
1	22776161	01_22776161	T	C	Intergenic|MODIFIER|NA|
1	22777488	01_22777488	T	G	5_UTR|MODIFIER|CDP08514|
1	22777519	01_22777519	T	C	5_UTR|MODIFIER|CDP08514|
1	22777547	01_22777547	C	A	5_UTR|MODIFIER|CDP08514|
1	22794365	01_22794365	C	T	Intergenic|MODIFIER|NA|
1	22880145	01_22880145	T	C	Exon(missense)|MODERATE|CDP08520|p.Thr2Ala
1	22880232	01_22880232	C	T	5_UTR|MODIFIER|CDP08520|
1	22880301	01_22880301	A	G	5_UTR|MODIFIER|CDP08520|
1	22929916	01_22929916	G	C	Intergenic|MODIFIER|NA|
1	22934591	01_22934591	G	A	Intergenic|MODIFIER|NA|
1	22934606	01_22934606	T	C	Intergenic|MODIFIER|NA|
1	22934611	01_22934611	C	T	Intergenic|MODIFIER|NA|
1	22934619	01_22934619	G	A	Intergenic|MODIFIER|NA|
1	22934670	01_22934670	C	T	Intergenic|MODIFIER|NA|
1	22934677	01_22934677	G	T	Intergenic|MODIFIER|NA|
1	22934719	01_22934719	A	G	Intergenic|MODIFIER|NA|
1	22934734	01_22934734	G	A	Intergenic|MODIFIER|NA|
1	22937065	01_22937065	A	G	Intergenic|MODIFIER|NA|
1	22937089	01_22937089	A	G	Intergenic|MODIFIER|NA|
1	22972818	01_22972818	G	A	Intergenic|MODIFIER|NA|
1	22972826	01_22972826	T	A	Intergenic|MODIFIER|NA|
1	22972882	01_22972882	A	T	Intergenic|MODIFIER|NA|
1	22972972	01_22972972	C	T	Intergenic|MODIFIER|NA|
1	23122380	01_23122380	T	C	Intron|MODIFIER|CDP09612|
1	23138593	01_23138593	C	A	Intron|MODIFIER|CDP09613|
1	23177603	01_23177603	G	A	Intergenic|MODIFIER|NA|
1	23177712	01_23177712	G	A	Intergenic|MODIFIER|NA|
1	23362108	01_23362108	A	C	Intron|MODIFIER|CDP09622|
1	23429364	01_23429364	A	G	Intron|MODIFIER|CDP09627|
1	23429435	01_23429435	A	T	Intron|MODIFIER|CDP09627|
1	23429536	01_23429536	A	G	Intron|MODIFIER|CDP09627|
1	23429561	01_23429561	G	A	Intron|MODIFIER|CDP09627|
1	23429573	01_23429573	A	C	Intron|MODIFIER|CDP09627|
1	23456664	01_23456664	T	C	Intron|MODIFIER|CDP09632|
1	23456948	01_23456948	A	C	Intron|MODIFIER|CDP09632|
1	23456956	01_23456956	T	C	Intron|MODIFIER|CDP09632|
1	23456986	01_23456986	A	G	Intron|MODIFIER|CDP09632|
1	23594613	01_23594613	G	A	Exon(synonymous)|LOW|CDP09635|p.Leu367Leu
1	23602836	01_23602836	C	T	Exon(synonymous)|LOW|CDP09637|p.Asp42Asp
1	23609890	01_23609890	G	T	Intergenic|MODIFIER|NA|
1	23706848	01_23706848	G	C	Exon(missense)|MODERATE|CDP09643|p.Glu212Gln
1	23715725	01_23715725	T	A	Exon(missense)|MODERATE|CDP09644|p.Phe11Leu
1	23716072	01_23716072	C	T	Intron|MODIFIER|CDP09644|
1	23754980	01_23754980	T	G	Intron|MODIFIER|CDP09648|
1	23754984	01_23754984	G	A	Intron|MODIFIER|CDP09648|
1	23755002	01_23755002	T	C	Intron|MODIFIER|CDP09648|
1	23853061	01_23853061	T	A	Intron|MODIFIER|CDP09656|
1	23853094	01_23853094	C	G	Intron|MODIFIER|CDP09656|
1	23853137	01_23853137	T	C	Exon(synonymous)|LOW|CDP09656|p.Ala437Ala
1	23873175	01_23873175	A	T	Exon(synonymous)|LOW|CDP09657|p.Val300Val
1	23873241	01_23873241	G	T	Exon(synonymous)|LOW|CDP09657|p.Gly322Gly
1	24044185	01_24044185	C	T	3_UTR|MODIFIER|CDP09662|
1	24044341	01_24044341	A	G	3_UTR|MODIFIER|CDP09662|
1	24044360	01_24044360	A	G	3_UTR|MODIFIER|CDP09662|
1	24274894	01_24274894	C	A	Intergenic|MODIFIER|NA|
1	24295736	01_24295736	C	T	Exon(missense)|MODERATE|CDP09682|p.Gly111Glu
1	24295873	01_24295873	A	G	Exon(synonymous)|LOW|CDP09682|p.Ser65Ser
1	24393333	01_24393333	C	T	Intergenic|MODIFIER|NA|
1	24393363	01_24393363	G	A	Intergenic|MODIFIER|NA|
1	24430605	01_24430605	C	T	Intergenic|MODIFIER|NA|
1	24430649	01_24430649	G	A	Intergenic|MODIFIER|NA|
1	24430655	01_24430655	G	T	Intergenic|MODIFIER|NA|
1	24430690	01_24430690	C	G	Intergenic|MODIFIER|NA|
1	24435828	01_24435828	A	G	Intergenic|MODIFIER|NA|
1	24435849	01_24435849	G	A	Intergenic|MODIFIER|NA|
1	24435851	01_24435851	T	C	Intergenic|MODIFIER|NA|
1	24470104	01_24470104	A	G	Intergenic|MODIFIER|NA|
1	24470230	01_24470230	T	A	Intergenic|MODIFIER|NA|
1	24470262	01_24470262	C	T	Intergenic|MODIFIER|NA|
1	24470310	01_24470310	C	T	Intergenic|MODIFIER|NA|
1	24470325	01_24470325	G	T	Intergenic|MODIFIER|NA|
1	24470336	01_24470336	G	A	Intergenic|MODIFIER|NA|
1	24734469	01_24734469	A	G	Intron|MODIFIER|CDP09699|
1	24763828	01_24763828	T	C	Intron|MODIFIER|CDP09702|
1	24763908	01_24763908	A	C	Intron|MODIFIER|CDP09702|
1	24763920	01_24763920	C	T	Intron|MODIFIER|CDP09702|
1	24831238	01_24831238	T	C	3_UTR|MODIFIER|CDP09705|
1	24836146	01_24836146	T	C	Intergenic|MODIFIER|NA|
1	24836152	01_24836152	G	A	Intergenic|MODIFIER|NA|
1	24839067	01_24839067	T	C	Intron|MODIFIER|CDP09707|
1	25105104	01_25105104	G	C	Intergenic|MODIFIER|NA|
1	25105154	01_25105154	A	C	Intergenic|MODIFIER|NA|
1	25129377	01_25129377	G	A	Intergenic|MODIFIER|NA|
1	25185694	01_25185694	T	A	Exon(synonymous)|LOW|CDP09719|p.Ala82Ala
1	25250765	01_25250765	C	T	Intergenic|MODIFIER|NA|
1	25250810	01_25250810	G	T	Intergenic|MODIFIER|NA|
1	25356459	01_25356459	T	C	Intergenic|MODIFIER|NA|
1	25356540	01_25356540	G	A	Intergenic|MODIFIER|NA|
1	25367027	01_25367027	C	G	Intergenic|MODIFIER|NA|
1	25367119	01_25367119	G	T	Intergenic|MODIFIER|NA|
1	25399628	01_25399628	G	A	Intergenic|MODIFIER|NA|
1	25399637	01_25399637	T	C	Intergenic|MODIFIER|NA|
1	25399649	01_25399649	A	G	Intergenic|MODIFIER|NA|
1	25399659	01_25399659	G	A	Intergenic|MODIFIER|NA|
1	25399667	01_25399667	G	A	Intergenic|MODIFIER|NA|
1	25433173	01_25433173	A	G	Intergenic|MODIFIER|NA|
1	25433304	01_25433304	G	A	Intergenic|MODIFIER|NA|
1	25433343	01_25433343	A	G	Intergenic|MODIFIER|NA|
1	25470647	01_25470647	G	A	Intergenic|MODIFIER|NA|
1	25470661	01_25470661	G	A	Intergenic|MODIFIER|NA|
1	25470696	01_25470696	T	A	Intergenic|MODIFIER|NA|
1	25471939	01_25471939	A	G	Intergenic|MODIFIER|NA|
1	25471974	01_25471974	A	G	Intergenic|MODIFIER|NA|
1	25516532	01_25516532	A	G	5_UTR|MODIFIER|CDP19127|
1	25516669	01_25516669	G	T	5_UTR|MODIFIER|CDP19127|
1	25563776	01_25563776	T	C	Intron|MODIFIER|CDP19124|
1	25569391	01_25569391	A	G	3_UTR|MODIFIER|CDP19123|
1	25816455	01_25816455	G	A	Intergenic|MODIFIER|NA|
1	25889176	01_25889176	T	C	Intron|MODIFIER|CDP15565|
1	25889227	01_25889227	C	T	Intron|MODIFIER|CDP15565|
1	25898730	01_25898730	G	A	3_UTR|MODIFIER|CDP15566|
1	25898808	01_25898808	C	A	3_UTR|MODIFIER|CDP15566|
1	25993380	01_25993380	A	G	Intergenic|MODIFIER|NA|
1	25993398	01_25993398	A	T	Intergenic|MODIFIER|NA|
1	26025368	01_26025368	A	C	Intron|MODIFIER|CDP15575|
1	26025438	01_26025438	A	G	Intron|MODIFIER|CDP15575|
1	26287138	01_26287138	A	T	Exon(synonymous)|LOW|CDP15585|p.Ser907Ser
1	26287204	01_26287204	C	A	Exon(synonymous)|LOW|CDP15585|p.Ala929Ala
1	26287213	01_26287213	C	T	Exon(synonymous)|LOW|CDP15585|p.Pro932Pro
1	26311036	01_26311036	T	C	Intron|MODIFIER|CDP15588|
1	26311067	01_26311067	A	T	Intron|MODIFIER|CDP15588|
1	26311075	01_26311075	G	A	Intron|MODIFIER|CDP15588|
1	26311111	01_26311111	A	C	Intron|MODIFIER|CDP15588|
1	26502253	01_26502253	G	T	Intergenic|MODIFIER|NA|
1	26561462	01_26561462	T	G	Intron|MODIFIER|CDP15602|
1	26561478	01_26561478	C	T	Intron|MODIFIER|CDP15602|
1	26561526	01_26561526	T	G	Intron|MODIFIER|CDP15602|
1	26635364	01_26635364	G	C	Intergenic|MODIFIER|NA|
1	26635390	01_26635390	G	A	Intergenic|MODIFIER|NA|
1	26635396	01_26635396	G	A	Intergenic|MODIFIER|NA|
1	26887547	01_26887547	C	A	Intergenic|MODIFIER|NA|
1	26913426	01_26913426	G	C	Exon(missense)|MODERATE|CDP15622|p.Gly520Ala
1	26915193	01_26915193	T	G	Intergenic|MODIFIER|NA|
1	26917252	01_26917252	A	G	Intergenic|MODIFIER|NA|
1	26940419	01_26940419	A	G	Exon(synonymous)|LOW|CDP15626|p.Leu359Leu
1	27011942	01_27011942	T	C	Intron|MODIFIER|CDP20989|
1	27020080	01_27020080	T	A	3_UTR|MODIFIER|CDP20990|
1	27068757	01_27068757	T	C	Intron|MODIFIER|CDP06854|
1	27251385	01_27251385	G	A	Intron|MODIFIER|CDP06861|
1	27340872	01_27340872	A	G	Exon(synonymous)|LOW|CDP06873|p.Asp360Asp
1	27360123	01_27360123	C	T	Intron|MODIFIER|CDP06876|
1	27590462	01_27590462	C	T	Exon(synonymous)|LOW|CDP06905|p.Leu580Leu
1	27878860	01_27878860	A	G	Exon(missense)|MODERATE|CDP06928|p.Phe529Leu
1	27920505	01_27920505	T	G	Intron|MODIFIER|CDP06930|
1	27948261	01_27948261	G	T	Intergenic|MODIFIER|NA|
1	27997846	01_27997846	G	C	Exon(missense)|MODERATE|CDP06937|p.Ser30Arg
1	28038343	01_28038343	A	T	Intron|MODIFIER|CDP06942|
1	28263218	01_28263218	A	G	Exon(missense)|MODERATE|CDP06958|p.Thr4Ala
1	28337471	01_28337471	A	G	Intergenic|MODIFIER|NA|
1	28395414	01_28395414	A	C	Intron|MODIFIER|CDP06976|
1	28395440	01_28395440	G	A	Intron|MODIFIER|CDP06976|
1	28457563	01_28457563	G	A	Intergenic|MODIFIER|NA|
1	28490279	01_28490279	C	G	Exon(synonymous)|LOW|CDP06982|p.Gly154Gly
1	28578783	01_28578783	A	G	Intergenic|MODIFIER|NA|
1	28706480	01_28706480	A	C	Intron|MODIFIER|CDP07003|
1	28759390	01_28759390	T	C	Intron|MODIFIER|CDP07006|
1	28808937	01_28808937	T	A	Intron|MODIFIER|CDP07010|
1	28836924	01_28836924	A	G	Exon(synonymous)|LOW|CDP07012|p.Asn309Asn
1	28938515	01_28938515	T	A	Intergenic|MODIFIER|NA|
1	28945418	01_28945418	G	A	Exon(synonymous)|LOW|CDP07028|p.Leu185Leu
1	28946532	01_28946532	C	T	Exon(missense)|MODERATE|CDP07028|p.Ala27Thr
1	29003127	01_29003127	A	G	Exon(synonymous)|LOW|CDP07034|p.Glu248Glu
1	29003171	01_29003171	T	C	Intron|MODIFIER|CDP07034|
1	29074241	01_29074241	A	T	Intron|MODIFIER|CDP07042|
1	29086354	01_29086354	T	G	Exon(synonymous)|LOW|CDP07043|p.Leu467Leu
1	29108969	01_29108969	C	G	Exon(synonymous)|LOW|CDP07048|p.Leu5Leu
1	29227686	01_29227686	G	T	Intron|MODIFIER|CDP07059|
1	29255857	01_29255857	C	G	Exon(synonymous)|LOW|CDP07060|p.Pro193Pro
1	29431003	01_29431003	G	A	Intergenic|MODIFIER|NA|
1	29431039	01_29431039	G	A	Intergenic|MODIFIER|NA|
1	29431043	01_29431043	G	A	Intergenic|MODIFIER|NA|
1	29431044	01_29431044	C	T	Intergenic|MODIFIER|NA|
1	29431052	01_29431052	G	A	Intergenic|MODIFIER|NA|
1	29431053	01_29431053	C	T	Intergenic|MODIFIER|NA|
1	29431065	01_29431065	G	A	Intergenic|MODIFIER|NA|
1	29431069	01_29431069	G	A	Intergenic|MODIFIER|NA|
1	29500560	01_29500560	C	T	Exon(synonymous)|LOW|CDP07083|p.Cys304Cys
1	29511715	01_29511715	G	C	Intergenic|MODIFIER|NA|
1	29688595	01_29688595	A	G	Exon(synonymous)|LOW|CDP07100|p.Leu109Leu
1	29723118	01_29723118	C	G	3_UTR|MODIFIER|CDP07102|
1	29873187	01_29873187	T	C	Intergenic|MODIFIER|NA|
1	29921083	01_29921083	G	T	Intergenic|MODIFIER|NA|
1	29996198	01_29996198	T	C	Intergenic|MODIFIER|NA|
1	30023566	01_30023566	A	G	Exon(missense)|MODERATE|CDP07135|p.Gln10Arg
1	30023603	01_30023603	A	G	Exon(synonymous)|LOW|CDP07135|p.Glu22Glu
1	30069784	01_30069784	T	A	Exon(missense)|MODERATE|CDP07139|p.Asn98Lys
1	30069914	01_30069914	G	A	Exon(missense)|MODERATE|CDP07139|p.Val142Ile
1	30093060	01_30093060	C	A	Exon(synonymous)|LOW|CDP07141|p.Leu68Leu
1	30113202	01_30113202	C	G	5_UTR|MODIFIER|CDP07143|
1	30149517	01_30149517	T	C	Intergenic|MODIFIER|NA|
1	30202467	01_30202467	A	T	Exon(synonymous)|LOW|CDP08922|p.Ile196Ile
1	30202515	01_30202515	T	C	Exon(synonymous)|LOW|CDP08922|p.Ile212Ile
1	30214110	01_30214110	A	G	Intron|LOW|CDP08923|
1	30214159	01_30214159	C	T	Exon(missense)|MODERATE|CDP08923|p.Val566Ile
1	30214195	01_30214195	A	T	Exon(missense)|MODERATE|CDP08923|p.Ser554Thr
1	30214220	01_30214220	A	G	Exon(synonymous)|LOW|CDP08923|p.His545His
1	30214226	01_30214226	C	G	Exon(missense)|MODERATE|CDP08923|p.Leu543Phe
1	30221804	01_30221804	A	T	Exon(missense)|MODERATE|CDP08923|p.Tyr145Asn
1	30277370	01_30277370	A	G	Intron|MODIFIER|CDP08930|
1	30277375	01_30277375	A	G	Intron|MODIFIER|CDP08930|
1	30277390	01_30277390	T	C	Intron|MODIFIER|CDP08930|
1	30277529	01_30277529	T	C	Intron|MODIFIER|CDP08930|
1	30451833	01_30451833	A	G	Intron|MODIFIER|CDP08950|
1	30451998	01_30451998	G	A	Intron|MODIFIER|CDP08950|
1	30467097	01_30467097	T	G	Exon(synonymous)|LOW|CDP08952|p.Gly179Gly
1	30622158	01_30622158	C	T	Exon(synonymous)|LOW|CDP08962|p.Ala10Ala
1	30715369	01_30715369	C	T	Exon(missense)|MODERATE|CDP08968|p.Arg809Gln
1	30715373	01_30715373	T	C	Exon(missense)|MODERATE|CDP08968|p.Asn808Asp
1	30918348	01_30918348	T	C	Exon(missense)|MODERATE|CDP08993|p.Lys314Arg
1	30940394	01_30940394	A	G	Intergenic|MODIFIER|NA|
1	30941423	01_30941423	T	G	Exon(synonymous)|LOW|CDP08994|p.Pro200Pro
1	31066542	01_31066542	A	G	Exon(synonymous)|LOW|CDP09012|p.Asp99Asp
1	31066554	01_31066554	A	C	Exon(synonymous)|LOW|CDP09012|p.Ala95Ala
1	31234137	01_31234137	G	A	Exon(synonymous)|LOW|CDP09040|p.Arg175Arg
1	31243287	01_31243287	T	C	Intergenic|MODIFIER|NA|
1	31284506	01_31284506	T	C	Intron|MODIFIER|CDP09044|
1	31284529	01_31284529	T	C	Intron|MODIFIER|CDP09044|
1	31461460	01_31461460	G	C	Intergenic|MODIFIER|NA|
1	31476681	01_31476681	A	G	Exon(synonymous)|LOW|CDP09067|p.Pro274Pro
1	31476690	01_31476690	T	C	Exon(synonymous)|LOW|CDP09067|p.Leu271Leu
1	31580858	01_31580858	A	C	Exon(synonymous)|LOW|CDP09083|p.Arg178Arg
1	31580863	01_31580863	T	A	Exon(missense)|MODERATE|CDP09083|p.His179Gln
1	31580875	01_31580875	T	A	Exon(missense)|MODERATE|CDP09083|p.Asn183Lys
1	31581204	01_31581204	G	C	Exon(missense)|MODERATE|CDP09083|p.Trp293Ser
1	31581207	01_31581207	T	C	Exon(missense)|MODERATE|CDP09083|p.Ile294Thr
1	31581359	01_31581359	G	A	Exon(missense)|MODERATE|CDP09083|p.Val345Ile
1	31646005	01_31646005	T	C	Exon(synonymous)|LOW|CDP09091|p.Gly290Gly
1	31672373	01_31672373	A	G	Exon(synonymous)|LOW|CDP09097|p.Tyr725Tyr
1	31672460	01_31672460	T	A	Exon(missense)|MODERATE|CDP09097|p.Glu696Asp
1	31672526	01_31672526	G	A	Exon(synonymous)|LOW|CDP09097|p.Ile674Ile
1	31684773	01_31684773	C	T	Exon(synonymous)|LOW|CDP09099|p.Phe597Phe
1	31687487	01_31687487	T	A	Exon(missense)|MODERATE|CDP09100|p.Met288Leu
1	31687508	01_31687508	C	T	Exon(missense)|MODERATE|CDP09100|p.Ala281Thr
1	31773072	01_31773072	C	T	Intron|MODIFIER|CDP09111|
1	31833706	01_31833706	T	C	Intergenic|MODIFIER|NA|
1	31893843	01_31893843	A	T	Intron|MODIFIER|CDP09130|
1	31970577	01_31970577	G	A	Exon(missense)|MODERATE|CDP09140|p.Ala191Val
1	31970643	01_31970643	C	A	Exon(missense)|MODERATE|CDP09140|p.Gly169Val
1	32025211	01_32025211	A	G	Exon(missense)|MODERATE|CDP09148|p.Thr15Ala
1	32043570	01_32043570	G	T	Intron|MODIFIER|CDP09152|
1	32053066	01_32053066	T	A	Exon(synonymous)|LOW|CDP09153|p.Ala476Ala
1	32068813	01_32068813	A	G	Exon(missense)|MODERATE|CDP09155|p.Asn539Asp
1	32068820	01_32068820	A	G	Exon(missense)|MODERATE|CDP09155|p.Gln541Arg
1	32105703	01_32105703	G	A	Intron|MODIFIER|CDP09160|
1	32312333	01_32312333	T	A	Intergenic|MODIFIER|NA|
1	32312363	01_32312363	G	A	Intergenic|MODIFIER|NA|
1	32372617	01_32372617	T	G	Exon(missense)|MODERATE|CDP09193|p.His66Gln
1	32409329	01_32409329	C	G	Exon(missense)|MODERATE|CDP09198|p.Ala57Gly
1	32411835	01_32411835	A	G	Intron|MODIFIER|CDP09198|
1	32411951	01_32411951	G	A	Intron|MODIFIER|CDP09198|
1	32447618	01_32447618	T	C	Intron|MODIFIER|CDP09204|
1	32501509	01_32501509	A	G	5_UTR|MODIFIER|CDP09211|
1	32553762	01_32553762	T	G	Intron|MODIFIER|CDP09219|
1	32598407	01_32598407	G	T	Exon(synonymous)|LOW|CDP09224|p.Gly140Gly
1	32610963	01_32610963	A	G	Intron|MODIFIER|CDP09225|
1	32641107	01_32641107	G	A	Exon(missense)|MODERATE|CDP09229|p.Arg663Lys
1	32641454	01_32641454	C	T	Exon(synonymous)|LOW|CDP09229|p.Leu751Leu
1	32795201	01_32795201	G	A	Intron|MODIFIER|CDP09246|
1	32799183	01_32799183	T	C	Exon(missense)|MODERATE|CDP09247|p.Thr218Ala
1	32845327	01_32845327	A	G	Intron|MODIFIER|CDP09252|
1	32845394	01_32845394	A	C	Exon(missense)|MODERATE|CDP09252|p.Leu22Arg
1	32847345	01_32847345	C	T	Exon(missense)|MODERATE|CDP09253|p.Val1251Ile
1	32878634	01_32878634	C	T	Exon(synonymous)|LOW|CDP09256|p.Ile246Ile
1	32878673	01_32878673	T	A	Exon(missense)|MODERATE|CDP09256|p.Asp259Glu
1	33059033	01_33059033	A	G	Intron|MODIFIER|CDP04069|
1	33188921	01_33188921	T	C	Exon(missense)|MODERATE|CDP04053|p.Ser491Gly
1	33292844	01_33292844	C	G	Intergenic|MODIFIER|NA|
1	33305298	01_33305298	A	G	Exon(synonymous)|LOW|CDP04040|p.Val60Val
1	33305421	01_33305421	G	A	Exon(synonymous)|LOW|CDP04040|p.Asn19Asn
1	33375214	01_33375214	C	T	Exon(synonymous)|LOW|CDP04035|p.Glu109Glu
1	33391573	01_33391573	G	A	Exon(synonymous)|LOW|CDP04034|p.Leu727Leu
1	33391714	01_33391714	T	C	Exon(synonymous)|LOW|CDP04034|p.Pro774Pro
1	33396527	01_33396527	T	C	Exon(synonymous)|LOW|CDP04033|p.Gly114Gly
1	33396545	01_33396545	G	T	Exon(synonymous)|LOW|CDP04033|p.Gly120Gly
1	33504398	01_33504398	G	C	Intergenic|MODIFIER|NA|
1	33504479	01_33504479	G	T	Intergenic|MODIFIER|NA|
1	33504538	01_33504538	A	G	Intergenic|MODIFIER|NA|
1	33504550	01_33504550	A	T	Intergenic|MODIFIER|NA|
1	33506617	01_33506617	T	C	Intron|MODIFIER|CDP04016|
1	33575800	01_33575800	T	C	Intron|MODIFIER|CDP04004|
1	33605868	01_33605868	A	T	Intron|MODIFIER|CDP04001|
1	33633157	01_33633157	A	C	Intron|MODIFIER|CDP03998|
1	33657948	01_33657948	G	T	Exon(missense)|MODERATE|CDP03997|p.Leu234Phe
1	33673761	01_33673761	G	A	Exon(synonymous)|LOW|CDP03994|p.Leu93Leu
1	33673844	01_33673844	A	G	Exon(missense)|MODERATE|CDP03994|p.Asp121Gly
1	33673845	01_33673845	T	C	Exon(synonymous)|LOW|CDP03994|p.Asp121Asp
1	33673870	01_33673870	A	G	Exon(missense)|MODERATE|CDP03994|p.Thr130Ala
1	33794330	01_33794330	A	G	Intron|MODIFIER|CDP03969|
1	33794447	01_33794447	G	A	Intron|MODIFIER|CDP03969|
1	33794473	01_33794473	T	A	Intron|MODIFIER|CDP03969|
1	33798077	01_33798077	G	A	5_UTR|MODIFIER|CDP03969|
1	33798088	01_33798088	T	C	5_UTR|MODIFIER|CDP03969|
1	33798124	01_33798124	A	G	5_UTR|MODIFIER|CDP03969|
1	33899326	01_33899326	T	C	Intron|MODIFIER|CDP03960|
1	33899361	01_33899361	C	G	Intron|MODIFIER|CDP03960|
1	33899375	01_33899375	T	A	Intron|MODIFIER|CDP03960|
1	33899486	01_33899486	T	C	Intron|MODIFIER|CDP03960|
1	33899552	01_33899552	A	G	Intron|MODIFIER|CDP03960|
1	33914789	01_33914789	C	T	Intron|MODIFIER|CDP03957|
1	33925094	01_33925094	T	G	Intron|MODIFIER|CDP03955|
1	33925165	01_33925165	G	A	Intron|MODIFIER|CDP03955|
1	34020703	01_34020703	A	C	Intergenic|MODIFIER|NA|
1	34040081	01_34040081	T	C	Exon(synonymous)|LOW|CDP03937|p.Leu123Leu
1	34066876	01_34066876	T	C	Exon(synonymous)|LOW|CDP03933|p.Phe860Phe
1	34155856	01_34155856	A	C	3_UTR|MODIFIER|CDP03919|
1	34218957	01_34218957	C	T	5_UTR|MODIFIER|CDP03910|
1	34219209	01_34219209	C	A	5_UTR|MODIFIER|CDP03910|
1	34219216	01_34219216	T	C	5_UTR|MODIFIER|CDP03910|
1	34219222	01_34219222	C	T	5_UTR|MODIFIER|CDP03910|
1	34219224	01_34219224	G	A	5_UTR|MODIFIER|CDP03910|
1	34219230	01_34219230	G	A	5_UTR|LOW|CDP03910|;5_UTR|MODIFIER|CDP03910|
1	34253358	01_34253358	G	C	Exon(synonymous)|LOW|CDP03905|p.Gly13Gly
1	34351202	01_34351202	A	C	Intron|MODIFIER|CDP03891|
1	34385242	01_34385242	G	A	Exon(synonymous)|LOW|CDP03886|p.Cys248Cys
1	34385309	01_34385309	C	G	Exon(missense)|MODERATE|CDP03886|p.Gly226Ala
1	34385359	01_34385359	G	C	Exon(missense)|MODERATE|CDP03886|p.Asp209Glu
1	34415348	01_34415348	G	A	Exon(missense)|MODERATE|CDP03881|p.Met1342Ile
1	34416808	01_34416808	A	G	Intron|MODIFIER|CDP03881|
1	34417680	01_34417680	C	G	Intergenic|MODIFIER|NA|
1	34426675	01_34426675	A	G	Intron|MODIFIER|CDP03879|
1	34429301	01_34429301	A	C	Intron|MODIFIER|CDP03879|
1	34555620	01_34555620	T	C	Intergenic|MODIFIER|NA|
1	34555676	01_34555676	C	T	Intergenic|MODIFIER|NA|
1	34574218	01_34574218	T	G	Exon(synonymous)|LOW|CDP03856|p.Leu532Leu
1	34574366	01_34574366	A	G	Exon(missense)|MODERATE|CDP03856|p.Ser582Gly
1	34633771	01_34633771	A	G	Intergenic|MODIFIER|NA|
1	34657960	01_34657960	C	T	Intron|MODIFIER|CDP03843|
1	34697141	01_34697141	A	T	Intergenic|MODIFIER|NA|
1	34720372	01_34720372	A	C	Exon(synonymous)|LOW|CDP03833|p.Ser79Ser
1	34725183	01_34725183	A	G	Intergenic|MODIFIER|NA|
1	34826043	01_34826043	A	T	Intron|MODIFIER|CDP03822|
1	34828166	01_34828166	T	A	Intron|MODIFIER|CDP03822|
1	34922372	01_34922372	A	T	Exon(synonymous)|LOW|CDP03810|p.Ala216Ala
1	34922444	01_34922444	C	G	Intron|MODIFIER|CDP03810|
1	34993280	01_34993280	A	G	Intron|MODIFIER|CDP03802|
1	35039162	01_35039162	G	A	Intron|MODIFIER|CDP03794|
1	35042728	01_35042728	T	C	5_UTR|MODIFIER|CDP03794|
1	35068737	01_35068737	A	G	Exon(synonymous)|LOW|CDP03790|p.Ala350Ala
1	35086799	01_35086799	T	C	Exon(synonymous)|LOW|CDP03786|p.Leu105Leu
1	35121435	01_35121435	G	T	5_UTR|MODIFIER|CDP03781|
1	35175320	01_35175320	T	C	Exon(synonymous)|LOW|CDP03774|p.Pro69Pro
1	35180627	01_35180627	C	G	Exon(missense)|MODERATE|CDP03773|p.Val149Leu
1	35229889	01_35229889	T	A	Exon(missense)|MODERATE|CDP03769|p.Asn206Lys
1	35281465	01_35281465	A	G	Intron|MODIFIER|CDP03760|
1	35293663	01_35293663	G	A	Exon(missense)|MODERATE|CDP03758|p.Ala711Thr
1	35299095	01_35299095	C	T	Intron|MODIFIER|CDP03757|
1	35299199	01_35299199	G	A	Intron|MODIFIER|CDP03757|
1	35303931	01_35303931	C	A	5_UTR|MODIFIER|CDP03756|
1	35303942	01_35303942	C	A	5_UTR|MODIFIER|CDP03756|
1	35349875	01_35349875	T	G	5_UTR|MODIFIER|CDP03753|
1	35350108	01_35350108	T	C	5_UTR|MODIFIER|CDP03753|
1	35376425	01_35376425	T	G	Intergenic|MODIFIER|NA|
1	35510857	01_35510857	G	C	Exon(missense)|MODERATE|CDP03731|p.Val450Leu
1	35635349	01_35635349	T	C	Exon(synonymous)|LOW|CDP03715|p.Glu270Glu
1	35635386	01_35635386	T	C	Exon(missense)|MODERATE|CDP03715|p.Glu258Gly
1	35746302	01_35746302	A	G	Exon(missense)|MODERATE|CDP03701|p.Asp19Gly
1	35746504	01_35746504	C	G	Exon(synonymous)|LOW|CDP03701|p.Ala47Ala
1	35750867	01_35750867	T	G	Exon(synonymous)|LOW|CDP03701|p.Ser388Ser
1	35814136	01_35814136	A	C	Intergenic|MODIFIER|NA|
1	35820600	01_35820600	G	A	Intron|MODIFIER|CDP03691|
1	35823561	01_35823561	G	A	Intron|MODIFIER|CDP03691|
1	35823617	01_35823617	T	C	Exon(synonymous)|LOW|CDP03691|p.Val239Val
1	35882487	01_35882487	A	T	Intron|MODIFIER|CDP03685|
1	35932416	01_35932416	A	T	Exon(synonymous)|LOW|CDP03681|p.Ile13Ile
1	35932452	01_35932452	A	C	Exon(synonymous)|LOW|CDP03681|p.Ser25Ser
1	35932461	01_35932461	C	A	Exon(missense)|MODERATE|CDP03681|p.His28Gln
1	35938753	01_35938753	C	T	Intron|MODIFIER|CDP03680|
1	36015243	01_36015243	G	A	Intergenic|MODIFIER|NA|
1	36174348	01_36174348	A	G	Exon(synonymous)|LOW|CDP03648|p.Pro166Pro
1	36222540	01_36222540	T	G	Exon(missense)|MODERATE|CDP03638|p.Tyr101Asp
1	36252580	01_36252580	G	A	Exon(synonymous)|LOW|CDP03635|p.Glu167Glu
1	36252631	01_36252631	T	C	Exon(synonymous)|LOW|CDP03635|p.Tyr184Tyr
1	36252698	01_36252698	T	A	Exon(missense)|MODERATE|CDP03635|p.Phe207Ile
1	36432882	01_36432882	C	T	Intron|HIGH|CDP03611|
1	36432934	01_36432934	G	T	Exon(missense)|MODERATE|CDP03611|p.Thr149Asn
1	36588639	01_36588639	C	T	Exon(synonymous)|LOW|CDP03590|p.Tyr75Tyr
1	36696049	01_36696049	A	G	3_UTR|MODIFIER|CDP03578|
1	36696143	01_36696143	G	C	3_UTR|MODIFIER|CDP03578|
1	36754012	01_36754012	T	G	Intron|MODIFIER|CDP03570|
1	36847323	01_36847323	T	A	Intron|MODIFIER|CDP03560|
1	36847352	01_36847352	T	A	Intron|MODIFIER|CDP03560|
1	36849460	01_36849460	C	T	Exon(synonymous)|LOW|CDP03559|p.Val388Val
1	36863359	01_36863359	G	C	Exon(missense)|MODERATE|CDP03557|p.Asp308His
1	36864052	01_36864052	T	G	3_UTR|MODIFIER|CDP03556|
1	36866314	01_36866314	T	A	Intron|MODIFIER|CDP03556|
1	36924719	01_36924719	T	C	Intron|MODIFIER|CDP03549|
1	36924724	01_36924724	C	G	Intron|MODIFIER|CDP03549|
1	36948955	01_36948955	G	A	Exon(synonymous)|LOW|CDP03546|p.Lys14Lys
1	37015417	01_37015417	A	G	Exon(synonymous)|LOW|CDP03536|p.Ser29Ser
1	37015648	01_37015648	C	T	Exon(synonymous)|LOW|CDP03536|p.Ser106Ser
1	37015854	01_37015854	A	G	Intron|MODIFIER|CDP03536|
1	37015940	01_37015940	A	G	Intron|MODIFIER|CDP03536|
1	37015941	01_37015941	G	A	Intron|MODIFIER|CDP03536|
1	37044335	01_37044335	A	G	Exon(synonymous)|LOW|CDP03531|p.Leu29Leu
1	37044409	01_37044409	G	C	Exon(missense)|MODERATE|CDP03531|p.Arg54Pro
1	37052167	01_37052167	C	T	Intergenic|MODIFIER|NA|
1	37052171	01_37052171	T	C	Intergenic|MODIFIER|NA|
1	37052224	01_37052224	A	T	Intergenic|MODIFIER|NA|
1	37052229	01_37052229	A	T	Intergenic|MODIFIER|NA|
1	37052241	01_37052241	T	C	Intergenic|MODIFIER|NA|
1	37052245	01_37052245	G	T	Intergenic|MODIFIER|NA|
1	37052353	01_37052353	C	T	Intergenic|MODIFIER|NA|
1	37052378	01_37052378	G	A	Intergenic|MODIFIER|NA|
1	37052396	01_37052396	G	A	Intergenic|MODIFIER|NA|
1	37061114	01_37061114	G	T	5_UTR|MODIFIER|CDP03529|
1	37113682	01_37113682	A	C	Exon(missense)|MODERATE|CDP03525|p.Gln864His
1	37126893	01_37126893	T	C	Intron|MODIFIER|CDP03523|
1	37149553	01_37149553	A	G	3_UTR|MODIFIER|CDP03520|
1	37149586	01_37149586	G	T	3_UTR|MODIFIER|CDP03520|
1	37194682	01_37194682	G	A	Intron|MODIFIER|CDP03511|
1	37194734	01_37194734	C	T	Intron|MODIFIER|CDP03511|
1	37300009	01_37300009	G	A	Intergenic|MODIFIER|NA|
1	37337507	01_37337507	T	C	Intron|MODIFIER|CDP17125|
1	37337546	01_37337546	T	A	Intron|MODIFIER|CDP17125|
1	37337572	01_37337572	T	C	Intron|MODIFIER|CDP17125|
1	37341734	01_37341734	A	G	5_UTR|MODIFIER|CDP17124|
1	37430847	01_37430847	A	G	Exon(missense)|MODERATE|CDP17109|p.Ser42Gly
1	37461153	01_37461153	T	A	Exon(synonymous)|LOW|CDP17106|p.Thr822Thr
1	37461263	01_37461263	T	A	Exon(synonymous)&Intron|LOW|CDP17106|p.Ala828Ala
1	37561034	01_37561034	C	G	5_UTR|MODIFIER|CDP17093|
1	37626843	01_37626843	C	A	Exon(missense)|MODERATE|CDP17088|p.Met279Ile
1	37657247	01_37657247	C	T	Intergenic|MODIFIER|NA|
1	37658861	01_37658861	T	C	Exon(missense)|MODERATE|CDP17084|p.Ser243Gly
1	37674241	01_37674241	T	C	Exon(synonymous)|LOW|CDP17081|p.Gln133Gln
1	37726571	01_37726571	A	C	Intron|MODIFIER|CDP17076|
1	37797573	01_37797573	G	A	Intron|MODIFIER|CDP17065|
1	37854727	01_37854727	A	G	Exon(synonymous)|LOW|CDP17059|p.Leu78Leu
1	37890027	01_37890027	T	A	Exon(synonymous)|LOW|CDP17054|p.Thr700Thr
1	37925792	01_37925792	C	A	Intron|MODIFIER|CDP17048|
1	37942787	01_37942787	A	T	Intron|MODIFIER|CDP17045|
1	37975840	01_37975840	T	A	Intron|MODIFIER|CDP17041|
1	37985324	01_37985324	A	T	3_UTR|MODIFIER|CDP17039|
1	38002315	01_38002315	C	A	5_UTR|MODIFIER|CDP17036|
1	38013629	01_38013629	A	T	Exon(synonymous)|LOW|CDP17035|p.Leu329Leu
1	38032284	01_38032284	T	C	Exon(synonymous)|LOW|CDP17032|p.Ser1260Ser
1	38086408	01_38086408	T	C	Intergenic|MODIFIER|NA|
1	38086526	01_38086526	A	G	Intergenic|MODIFIER|NA|
1	38086561	01_38086561	G	A	Intergenic|MODIFIER|NA|
1	38105885	01_38105885	C	T	Exon(missense)|MODERATE|CDP17025|p.Ser257Asn
1	38176597	01_38176597	A	G	Intron|MODIFIER|CDP17015|
10	48413	10_48413	G	A	Exon(synonymous)|LOW|CDP07235|p.Ser99Ser
10	93003	10_93003	C	T	Intron|MODIFIER|CDP07239|
10	93009	10_93009	A	G	Intron|MODIFIER|CDP07239|
10	110860	10_110860	C	G	Exon(synonymous)|LOW|CDP07242|p.Leu1041Leu
10	162485	10_162485	A	T	Exon(missense)|MODERATE|CDP07246|p.Gln371His
10	277267	10_277267	A	T	Intron|MODIFIER|CDP07261|
10	303016	10_303016	C	G	5_UTR|MODIFIER|CDP07265|
10	303080	10_303080	T	G	5_UTR|MODIFIER|CDP07265|
10	310600	10_310600	A	G	Intron|MODIFIER|CDP07267|
10	384807	10_384807	G	A	Exon(missense)|MODERATE|CDP07278|p.Arg251Lys
10	399329	10_399329	C	T	Exon(missense)|MODERATE|CDP07280|p.Val247Ile
10	405341	10_405341	G	A	Exon(synonymous)|LOW|CDP07281|p.Val418Val
10	405378	10_405378	T	C	Exon(synonymous)|LOW|CDP07281|p.Leu431Leu
10	405551	10_405551	G	A	Exon(synonymous)|LOW|CDP07281|p.Ala488Ala
10	495745	10_495745	C	T	5_UTR|MODIFIER|CDP07285|
10	548496	10_548496	G	A	5_UTR|MODIFIER|CDP07290|
10	590385	10_590385	C	G	Intron|MODIFIER|CDP07297|
10	671045	10_671045	T	G	Intergenic|MODIFIER|NA|
10	847636	10_847636	G	A	Exon(missense)|MODERATE|CDP07337|p.Gly118Asp
10	856639	10_856639	T	C	Exon(missense)|MODERATE|CDP07340|p.Tyr355Cys
10	882563	10_882563	C	A	3_UTR|MODIFIER|CDP07345|
10	896038	10_896038	G	A	Intron|MODIFIER|CDP07348|
10	945738	10_945738	A	C	Exon(missense)|MODERATE|CDP07354|p.Lys337Gln
10	1027532	10_1027532	A	G	Exon(synonymous)|LOW|CDP07369|p.Asp180Asp
10	1027591	10_1027591	G	C	Exon(missense)|MODERATE|CDP07369|p.Pro161Ala
10	1027659	10_1027659	G	A	Exon(missense)|MODERATE|CDP07369|p.Pro138Leu
10	1108898	10_1108898	G	A	Exon(missense)|MODERATE|CDP07380|p.Arg301Lys
10	1108956	10_1108956	G	A	Exon(synonymous)|LOW|CDP07380|p.Pro320Pro
10	1235729	10_1235729	A	G	Exon(missense)|MODERATE|CDP07400|p.Ile594Val
10	1235807	10_1235807	T	G	Exon(missense)|MODERATE|CDP07400|p.Ser620Ala
10	1235824	10_1235824	C	T	Exon(synonymous)|LOW|CDP07400|p.Leu625Leu
10	1261641	10_1261641	T	C	Exon(synonymous)|LOW|CDP07405|p.Gly101Gly
10	1301205	10_1301205	T	G	Intron|LOW|CDP07412|
10	1301576	10_1301576	G	T	Intron|MODIFIER|CDP07412|
10	1301844	10_1301844	A	C	Exon(missense)|MODERATE|CDP07412|p.Lys233Gln
10	1473312	10_1473312	T	C	Exon(synonymous)|LOW|CDP07426|p.Glu13Glu
10	1505800	10_1505800	C	T	Exon(missense)|MODERATE|CDP07431|p.Ala287Thr
10	1505801	10_1505801	T	A	Exon(synonymous)|LOW|CDP07431|p.Ser286Ser
10	1505802	10_1505802	G	A	Exon(missense)|MODERATE|CDP07431|p.Ser286Leu
10	1505891	10_1505891	G	A	Intron|MODIFIER|CDP07431|
10	1509325	10_1509325	A	G	Intron|MODIFIER|CDP07431|
10	1572496	10_1572496	T	C	Exon(synonymous)|LOW|CDP07440|p.Thr500Thr
10	1578047	10_1578047	T	G	Exon(missense)|MODERATE|CDP07441|p.Glu375Ala
10	1645748	10_1645748	C	T	Exon(missense)|MODERATE|CDP07449|p.Ser331Phe
10	1645752	10_1645752	G	C	Exon(synonymous)|LOW|CDP07449|p.Leu332Leu
10	1647735	10_1647735	T	G	Exon(synonymous)|LOW|CDP07449|p.Pro993Pro
10	1702246	10_1702246	T	C	Exon(synonymous)|LOW|CDP07454|p.Leu186Leu
10	1733342	10_1733342	G	T	3_UTR|MODIFIER|CDP07458|
10	1738788	10_1738788	A	T	Exon(synonymous)|LOW|CDP07458|p.Ala27Ala
10	1738846	10_1738846	G	T	Exon(missense)|MODERATE|CDP07458|p.Pro8Gln
10	1755187	10_1755187	A	C	Intergenic|MODIFIER|NA|
10	1755237	10_1755237	C	G	Intergenic|MODIFIER|NA|
10	1755291	10_1755291	A	G	Intergenic|MODIFIER|NA|
10	1829039	10_1829039	G	T	Exon(missense)|MODERATE|CDP07472|p.Asp98Tyr
10	1834075	10_1834075	T	G	Exon(missense)|MODERATE|CDP07473|p.Phe17Leu
10	1834118	10_1834118	G	A	Exon(missense)|MODERATE|CDP07473|p.Gly32Ser
10	1834179	10_1834179	T	C	Exon(missense)|MODERATE|CDP07473|p.Val52Ala
10	1930416	10_1930416	G	A	5_UTR|MODIFIER|CDP07483|
10	1930419	10_1930419	T	C	5_UTR|MODIFIER|CDP07483|
10	1930515	10_1930515	C	G	Exon(synonymous)|LOW|CDP07483|p.Arg9Arg
10	1930521	10_1930521	T	C	Exon(synonymous)|LOW|CDP07483|p.Asp11Asp
10	2050193	10_2050193	G	C	Exon(missense)|MODERATE|CDP07500|p.Pro166Arg
10	2050405	10_2050405	A	G	Exon(synonymous)|LOW|CDP07500|p.Thr95Thr
10	2074660	10_2074660	T	C	Intergenic|MODIFIER|NA|
10	2085192	10_2085192	G	A	Exon(synonymous)|LOW|CDP07506|p.His121His
10	2085206	10_2085206	C	T	Exon(missense)|MODERATE|CDP07506|p.Glu117Lys
10	2111298	10_2111298	G	A	Intergenic|MODIFIER|NA|
10	2139982	10_2139982	A	G	Intron|MODIFIER|CDP07513|
10	2147631	10_2147631	T	C	Intergenic|MODIFIER|NA|
10	2160265	10_2160265	T	G	Exon(synonymous)|LOW|CDP07515|p.Pro64Pro
10	2183657	10_2183657	C	T	Exon(missense)|MODERATE|CDP07520|p.Val68Ile
10	2183687	10_2183687	T	C	Exon(missense)|MODERATE|CDP07520|p.Lys58Glu
10	2183738	10_2183738	G	T	Exon(synonymous)|LOW|CDP07520|p.Arg41Arg
10	2183754	10_2183754	C	T	Exon(synonymous)|LOW|CDP07520|p.Arg35Arg
10	2187316	10_2187316	A	G	Intergenic|MODIFIER|NA|
10	2268717	10_2268717	T	C	Exon(synonymous)|LOW|CDP07533|p.Lys148Lys
10	2273075	10_2273075	A	C	Intergenic|MODIFIER|NA|
10	2273232	10_2273232	A	T	Intergenic|MODIFIER|NA|
10	2287773	10_2287773	T	G	Exon(synonymous)|LOW|CDP07536|p.Ala513Ala
10	2332749	10_2332749	T	C	Exon(synonymous)|LOW|CDP07541|p.Leu476Leu
10	2359798	10_2359798	C	T	Intergenic|MODIFIER|NA|
10	2359895	10_2359895	A	T	Intergenic|MODIFIER|NA|
10	2359910	10_2359910	A	G	Intergenic|MODIFIER|NA|
10	2393372	10_2393372	A	G	Intron|MODIFIER|CDP07552|
10	2431447	10_2431447	T	A	5_UTR|MODIFIER|CDP07558|
10	2431459	10_2431459	T	C	5_UTR|MODIFIER|CDP07558|
10	2495458	10_2495458	A	G	Exon(synonymous)|LOW|CDP07567|p.Tyr153Tyr
10	2495490	10_2495490	T	G	Exon(synonymous)|LOW|CDP07567|p.Arg143Arg
10	2495506	10_2495506	A	G	Exon(synonymous)|LOW|CDP07567|p.Asn137Asn
10	2495632	10_2495632	T	G	Exon(synonymous)|LOW|CDP07567|p.Thr95Thr
10	2495659	10_2495659	G	A	Exon(synonymous)|LOW|CDP07567|p.Asp86Asp
10	2570592	10_2570592	T	G	Intron|MODIFIER|CDP07578|
10	2658998	10_2658998	C	G	Exon(missense)|MODERATE|CDP07589|p.Glu326Asp
10	2669573	10_2669573	A	T	Intergenic|MODIFIER|NA|
10	2724880	10_2724880	A	G	Exon(synonymous)|LOW|CDP07597|p.Leu294Leu
10	2724913	10_2724913	G	T	Exon(synonymous)|LOW|CDP07597|p.Gly283Gly
10	2724955	10_2724955	C	G	Exon(synonymous)|LOW|CDP07597|p.Val269Val
10	2725001	10_2725001	C	T	Exon(missense)|MODERATE|CDP07597|p.Arg254Lys
10	2725013	10_2725013	T	C	Exon(missense)|MODERATE|CDP07597|p.Tyr250Cys
10	2730261	10_2730261	C	T	Exon(missense)|MODERATE|CDP07598|p.Cys334Tyr
10	2730551	10_2730551	C	T	Intron|MODIFIER|CDP07598|
10	2730554	10_2730554	G	C	Intron|MODIFIER|CDP07598|
10	2734110	10_2734110	T	A	Intergenic|MODIFIER|NA|
10	2734122	10_2734122	C	T	Intergenic|MODIFIER|NA|
10	2807906	10_2807906	T	C	5_UTR|MODIFIER|CDP07604|
10	2808480	10_2808480	A	G	5_UTR|MODIFIER|CDP07604|
10	2846767	10_2846767	A	G	Intron|MODIFIER|CDP07610|
10	2874892	10_2874892	G	A	Exon(missense)|MODERATE|CDP07613|p.Ala5Thr
10	2925598	10_2925598	C	T	Exon(missense)|MODERATE|CDP07614|p.Pro82Ser
10	2925642	10_2925642	T	C	Exon(synonymous)|LOW|CDP07614|p.Arg96Arg
10	2926154	10_2926154	T	C	Exon(missense)|MODERATE|CDP07614|p.Phe267Ser
10	2926191	10_2926191	G	A	Exon(synonymous)|LOW|CDP07614|p.Gln279Gln
10	3015653	10_3015653	C	G	Exon(missense)|MODERATE|CDP01382|p.Ser311Thr
10	3015673	10_3015673	C	G	Exon(synonymous)|LOW|CDP01382|p.Val304Val
10	3026429	10_3026429	C	G	Intergenic|MODIFIER|NA|
10	3181692	10_3181692	A	C	Intron|MODIFIER|CDP01363|
10	3181787	10_3181787	T	C	Intron|MODIFIER|CDP01363|
10	3189180	10_3189180	A	G	Intergenic|MODIFIER|NA|
10	3206706	10_3206706	A	G	5_UTR|MODIFIER|CDP01361|
10	3206720	10_3206720	A	G	5_UTR|MODIFIER|CDP01361|
10	3206742	10_3206742	G	C	5_UTR|MODIFIER|CDP01361|5_UTR|LOW|CDP01361|
10	3224141	10_3224141	G	T	Intergenic|MODIFIER|NA|
10	3226687	10_3226687	A	G	Intron|MODIFIER|CDP01356|
10	3281833	10_3281833	A	G	3_UTR|MODIFIER|CDP01352|
10	3464250	10_3464250	A	G	Intron|MODIFIER|CDP01326|
10	3464329	10_3464329	T	C	Intron|MODIFIER|CDP01326|
10	3526010	10_3526010	A	G	Intergenic|MODIFIER|NA|
10	3526112	10_3526112	T	C	Intergenic|MODIFIER|NA|
10	3529544	10_3529544	A	C	Exon(missense)|MODERATE|CDP01324|p.His442Gln
10	3593585	10_3593585	A	G	Exon(synonymous)|LOW|CDP01316|p.His742His
10	3600058	10_3600058	G	A	Exon(synonymous)|LOW|CDP01315|p.Ser314Ser
10	3637945	10_3637945	G	C	Intergenic|MODIFIER|NA|
10	3749852	10_3749852	A	T	Intergenic|MODIFIER|NA|
10	3778453	10_3778453	C	G	Exon(synonymous)|LOW|CDP01292|p.Thr42Thr
10	3951220	10_3951220	C	A	Exon(synonymous)|LOW|CDP01275|p.Gly170Gly
10	3962665	10_3962665	T	G	Intergenic|MODIFIER|NA|
10	4001581	10_4001581	T	G	Intron|MODIFIER|CDP01269|
10	4016269	10_4016269	C	T	Exon(synonymous)|LOW|CDP01269|p.Val894Val
10	4030882	10_4030882	C	A	Intron|MODIFIER|CDP01266|
10	4147757	10_4147757	T	C	Exon(synonymous)|LOW|CDP01257|p.Lys146Lys
10	4153543	10_4153543	C	T	Intergenic|MODIFIER|NA|
10	4172328	10_4172328	C	T	Intergenic|MODIFIER|NA|
10	4172333	10_4172333	G	A	Intergenic|MODIFIER|NA|
10	4172427	10_4172427	C	A	Intergenic|MODIFIER|NA|
10	4172436	10_4172436	C	T	Intergenic|MODIFIER|NA|
10	4172448	10_4172448	T	A	Intergenic|MODIFIER|NA|
10	4172453	10_4172453	G	A	Intergenic|MODIFIER|NA|
10	4172462	10_4172462	T	G	Intergenic|MODIFIER|NA|
10	4172508	10_4172508	C	T	Intergenic|MODIFIER|NA|
10	4172520	10_4172520	C	T	Intergenic|MODIFIER|NA|
10	4195068	10_4195068	A	G	Exon(missense)|MODERATE|CDP01250|p.Leu44Pro
10	4254473	10_4254473	T	A	Exon(missense)|MODERATE|CDP01242|p.Leu475Gln
10	4254497	10_4254497	C	T	Exon(missense)|MODERATE|CDP01242|p.Pro483Leu
10	4254540	10_4254540	C	A	Intergenic|MODIFIER|NA|
10	4345830	10_4345830	T	C	Intergenic|MODIFIER|NA|
10	4345862	10_4345862	T	A	Intergenic|MODIFIER|NA|
10	4345881	10_4345881	T	C	Intergenic|MODIFIER|NA|
10	4414044	10_4414044	C	T	Exon(synonymous)|LOW|CDP01219|p.Ala23Ala
10	4414082	10_4414082	C	T	Intron|MODIFIER|CDP01219|
10	4516820	10_4516820	T	G	Intron|MODIFIER|CDP01207|
10	4578692	10_4578692	A	G	Intron|MODIFIER|CDP01203|
10	4636904	10_4636904	C	G	5_UTR|LOW|CDP01196|5_UTR|MODIFIER|CDP01196|
10	4636966	10_4636966	C	T	5_UTR|MODIFIER|CDP01196|
10	4637125	10_4637125	C	T	5_UTR|MODIFIER|CDP01196|5_UTR|LOW|CDP01196|
10	4640058	10_4640058	A	G	Exon(synonymous)|LOW|CDP01196|p.Arg173Arg
10	4649901	10_4649901	C	T	Intergenic|MODIFIER|NA|
10	4649912	10_4649912	A	C	Intergenic|MODIFIER|NA|
10	4649937	10_4649937	A	C	Intergenic|MODIFIER|NA|
10	4650051	10_4650051	T	A	Intergenic|MODIFIER|NA|
10	4723566	10_4723566	A	G	Exon(synonymous)|LOW|CDP01190|p.Tyr147Tyr
10	4755680	10_4755680	T	C	Intron|MODIFIER|CDP01188|
10	4888939	10_4888939	A	C	Exon(synonymous)|LOW|CDP01180|p.Leu402Leu
10	4972926	10_4972926	G	C	Exon(synonymous)|LOW|CDP01168|p.Pro49Pro
10	4972934	10_4972934	T	G	Exon(missense)|MODERATE|CDP01168|p.Ile47Leu
10	4972959	10_4972959	G	A	Exon(synonymous)|LOW|CDP01168|p.Thr38Thr
10	4973036	10_4973036	G	T	Exon(synonymous)|LOW|CDP01168|p.Arg13Arg
10	5013098	10_5013098	T	C	Intergenic|MODIFIER|NA|
10	5013125	10_5013125	T	G	Intergenic|MODIFIER|NA|
10	5013185	10_5013185	G	T	Intergenic|MODIFIER|NA|
10	5014531	10_5014531	A	C	Intergenic|MODIFIER|NA|
10	5014615	10_5014615	C	T	3_UTR|MODIFIER|CDP01160|
10	5113729	10_5113729	C	A	Exon(synonymous)|LOW|CDP01150|p.Ser7Ser
10	5174275	10_5174275	T	C	3_UTR|MODIFIER|CDP01142|
10	5285576	10_5285576	C	T	Intergenic|MODIFIER|NA|
10	5285607	10_5285607	T	A	Intergenic|MODIFIER|NA|
10	5285645	10_5285645	T	G	Intergenic|MODIFIER|NA|
10	5285653	10_5285653	G	A	Intergenic|MODIFIER|NA|
10	5285659	10_5285659	T	C	Intergenic|MODIFIER|NA|
10	5285680	10_5285680	C	T	Intergenic|MODIFIER|NA|
10	5313845	10_5313845	C	T	Exon(synonymous)|LOW|CDP01128|p.Pro196Pro
10	5329221	10_5329221	T	C	Intergenic|MODIFIER|NA|
10	5329235	10_5329235	A	G	Intergenic|MODIFIER|NA|
10	5366887	10_5366887	A	C	Exon(synonymous)|LOW|CDP01125|p.Leu151Leu
10	5435035	10_5435035	A	G	Exon(synonymous)|LOW|CDP01117|p.Asp233Asp
10	5511266	10_5511266	G	A	Exon(synonymous)|LOW|CDP01112|p.Tyr177Tyr
10	5515867	10_5515867	A	G	Intron|MODIFIER|CDP01111|
10	5532414	10_5532414	A	G	Intron|MODIFIER|CDP01108|
10	5578241	10_5578241	G	A	Exon(missense)|MODERATE|CDP01101|p.Thr67Ile
10	5578267	10_5578267	G	A	Exon(synonymous)|LOW|CDP01101|p.Val58Val
10	5578311	10_5578311	T	A	Exon(missense)|MODERATE|CDP01101|p.Thr44Ser
10	5578327	10_5578327	T	A	Exon(missense)|MODERATE|CDP01101|p.Lys38Asn
10	5682978	10_5682978	G	C	Exon(missense)|MODERATE|CDP01092|p.Pro251Ala
10	5696618	10_5696618	C	A	Exon(missense)|MODERATE|CDP01089|p.Met240Ile
10	5819182	10_5819182	G	A	Intergenic|MODIFIER|NA|
10	5819192	10_5819192	G	A	Intergenic|MODIFIER|NA|
10	5843404	10_5843404	C	T	Intron|MODIFIER|CDP01082|
10	5843416	10_5843416	C	T	Intron|MODIFIER|CDP01082|
10	5843446	10_5843446	G	A	Intron|MODIFIER|CDP01082|
10	5843451	10_5843451	A	G	Intron|MODIFIER|CDP01082|
10	5843459	10_5843459	T	A	Intron|MODIFIER|CDP01082|
10	5843467	10_5843467	C	T	Intron|MODIFIER|CDP01082|
10	5843557	10_5843557	G	A	Intron|MODIFIER|CDP01082|
10	5843579	10_5843579	G	A	Intron|MODIFIER|CDP01082|
10	5843586	10_5843586	C	A	Intron|MODIFIER|CDP01082|
10	5843614	10_5843614	C	T	Intron|MODIFIER|CDP01082|
10	5843627	10_5843627	C	T	Intron|MODIFIER|CDP01082|
10	5843633	10_5843633	C	T	Intron|MODIFIER|CDP01082|
10	5843634	10_5843634	G	A	Intron|MODIFIER|CDP01082|
10	5843658	10_5843658	C	T	Intron|MODIFIER|CDP01082|
10	5854272	10_5854272	T	C	Exon(synonymous)|LOW|CDP01082|p.Pro171Pro
10	5966082	10_5966082	C	G	Intergenic|MODIFIER|NA|
10	5996867	10_5996867	T	C	Intron|MODIFIER|CDP01069|
10	6039767	10_6039767	G	C	Intron|MODIFIER|CDP01063|
10	6039805	10_6039805	C	T	Intron|MODIFIER|CDP01063|
10	6188741	10_6188741	T	A	Intergenic|MODIFIER|NA|
10	6324622	10_6324622	C	G	5_UTR|MODIFIER|CDP01033|;5_UTR|LOW|CDP01033|
10	6564566	10_6564566	G	C	Intergenic|MODIFIER|NA|
10	6564569	10_6564569	C	T	Intergenic|MODIFIER|NA|
10	6564574	10_6564574	A	T	Intergenic|MODIFIER|NA|
10	6688742	10_6688742	G	A	Intergenic|MODIFIER|NA|
10	6688820	10_6688820	A	C	Intergenic|MODIFIER|NA|
10	6698863	10_6698863	G	C	Exon(missense)|MODERATE|CDP01007|p.Glu152Asp
10	6714873	10_6714873	G	C	Intron|MODIFIER|CDP01005|
10	6732924	10_6732924	A	C	Exon(missense)|MODERATE|CDP01004|p.Asp339Glu
10	6733688	10_6733688	A	G	Exon(synonymous)|LOW|CDP01004|p.Cys128Cys
10	6733775	10_6733775	G	A	Exon(synonymous)|LOW|CDP01004|p.Val99Val
10	7292175	10_7292175	C	T	Exon(missense)|MODERATE|CDP00961|p.Ala140Val
10	7294704	10_7294704	G	A	3_UTR|MODIFIER|CDP00960|
10	7294812	10_7294812	A	C	3_UTR|MODIFIER|CDP00960|
10	7294836	10_7294836	T	A	Exon(missense)|HIGH|CDP00960|p.Ter404Tyrext*?
10	7294875	10_7294875	C	T	Exon(synonymous)|LOW|CDP00960|p.Lys391Lys
10	7295109	10_7295109	G	A	Exon(synonymous)|LOW|CDP00960|p.Val346Val
10	7295122	10_7295122	T	C	Exon(missense)|MODERATE|CDP00960|p.Glu342Gly
10	7295148	10_7295148	C	T	Exon(synonymous)|LOW|CDP00960|p.Glu333Glu
10	7324584	10_7324584	G	C	Exon(missense)|MODERATE|CDP00959|p.Leu60Phe
10	7335610	10_7335610	A	T	5_UTR|MODIFIER|CDP00958|
10	7388649	10_7388649	A	G	Intergenic|MODIFIER|NA|
10	7404807	10_7404807	G	A	Intergenic|MODIFIER|NA|
10	7404850	10_7404850	C	T	Intergenic|MODIFIER|NA|
10	7404910	10_7404910	G	A	Intergenic|MODIFIER|NA|
10	7404944	10_7404944	G	A	Intergenic|MODIFIER|NA|
10	7404947	10_7404947	A	C	Intergenic|MODIFIER|NA|
10	7404963	10_7404963	T	C	Intergenic|MODIFIER|NA|
10	7405011	10_7405011	G	A	Intergenic|MODIFIER|NA|
10	7424091	10_7424091	T	C	5_UTR|MODIFIER|CDP00955|
10	7432740	10_7432740	G	C	Intron|MODIFIER|CDP00954|
10	7574732	10_7574732	T	C	Intergenic|MODIFIER|NA|
10	7792641	10_7792641	C	A	Intergenic|MODIFIER|NA|
10	7792647	10_7792647	A	G	Intergenic|MODIFIER|NA|
10	7807915	10_7807915	G	A	Exon(synonymous)|LOW|CDP00928|p.Val206Val
10	7808064	10_7808064	A	G	Exon(synonymous)|LOW|CDP00928|p.Leu157Leu
10	7814742	10_7814742	C	G	Intron|MODIFIER|CDP00927|
10	7878479	10_7878479	G	A	Intron|MODIFIER|CDP00922|
10	7878501	10_7878501	C	A	Intron|MODIFIER|CDP00922|
10	7878518	10_7878518	T	G	Intron|MODIFIER|CDP00922|
10	7880134	10_7880134	T	G	Intron|MODIFIER|CDP00922|
10	7880172	10_7880172	T	C	Intron|MODIFIER|CDP00922|
10	7880190	10_7880190	A	G	Intron|MODIFIER|CDP00922|
10	7880205	10_7880205	C	A	Intron|MODIFIER|CDP00922|
10	7984423	10_7984423	C	A	Intron&Exon(missense)|MODERATE|CDP00913|p.Gln474Lys
10	7984448	10_7984448	T	C	Intron|MODIFIER|CDP00913|
10	7984490	10_7984490	A	G	Intron|MODIFIER|CDP00913|
10	7984512	10_7984512	A	G	Intron|MODIFIER|CDP00913|
10	7985461	10_7985461	C	T	Intron|MODIFIER|CDP00913|
10	7985539	10_7985539	G	A	Intron|MODIFIER|CDP00913|
10	8004400	10_8004400	C	A	Exon(synonymous)|LOW|CDP00910|p.Arg343Arg
10	8010203	10_8010203	G	A	Exon(synonymous)|LOW|CDP00908|p.Gly32Gly
10	8150874	10_8150874	A	G	Intergenic|MODIFIER|NA|
10	8287664	10_8287664	C	T	Intergenic|MODIFIER|NA|
10	8950430	10_8950430	G	C	Exon(missense)|MODERATE|CDP00859|p.Ser75Thr
10	8952239	10_8952239	G	C	Exon(missense)|MODERATE|CDP00859|p.Glu459Gln
10	8958180	10_8958180	T	C	Exon(synonymous)|LOW|CDP00858|p.Leu60Leu
10	8958223	10_8958223	A	C	Exon(nonSense)|HIGH|CDP00858|p.Leu46*
10	8958243	10_8958243	T	C	Exon(synonymous)|LOW|CDP00858|p.Pro39Pro
10	8997000	10_8997000	C	T	Intergenic|MODIFIER|NA|
10	8997006	10_8997006	A	C	Intergenic|MODIFIER|NA|
10	8997018	10_8997018	G	A	Intergenic|MODIFIER|NA|
10	8997038	10_8997038	T	A	Intergenic|MODIFIER|NA|
10	9054743	10_9054743	T	C	Intron|MODIFIER|CDP00852|
10	9054753	10_9054753	G	A	Intron|MODIFIER|CDP00852|
10	9054777	10_9054777	T	C	Intron|MODIFIER|CDP00852|
10	9095675	10_9095675	A	G	Intergenic|MODIFIER|NA|
10	9095686	10_9095686	A	G	Intergenic|MODIFIER|NA|
10	9095699	10_9095699	C	A	Intergenic|MODIFIER|NA|
10	9095706	10_9095706	T	C	Intergenic|MODIFIER|NA|
10	9095724	10_9095724	A	G	Intergenic|MODIFIER|NA|
10	9095743	10_9095743	C	A	Intergenic|MODIFIER|NA|
10	9095911	10_9095911	T	C	Intergenic|MODIFIER|NA|
10	9179863	10_9179863	A	G	Intergenic|MODIFIER|NA|
10	9409423	10_9409423	C	T	Intergenic|MODIFIER|NA|
10	9599881	10_9599881	A	C	Intron|MODIFIER|CDP10739|
10	9700168	10_9700168	A	T	Intron|MODIFIER|CDP10733|
10	9756502	10_9756502	T	C	Exon(synonymous)|LOW|CDP10729|p.Asp337Asp
10	9768104	10_9768104	C	T	Intron|MODIFIER|CDP10728|
10	9768488	10_9768488	A	G	Intron|MODIFIER|CDP10728|
10	9994297	10_9994297	T	C	Intron|MODIFIER|CDP10711|
10	9994450	10_9994450	A	G	Exon(synonymous)|LOW|CDP10711|p.Pro494Pro
10	9995868	10_9995868	G	A	Exon(synonymous)|LOW|CDP10711|p.Ala112Ala
10	9995889	10_9995889	G	A	Exon(synonymous)|LOW|CDP10711|p.Leu105Leu
10	10108930	10_10108930	T	C	Intergenic|MODIFIER|NA|
10	10139925	10_10139925	A	C	Intergenic|MODIFIER|NA|
10	10140013	10_10140013	A	G	Intergenic|MODIFIER|NA|
10	10140051	10_10140051	T	C	Intergenic|MODIFIER|NA|
10	10239501	10_10239501	T	A	Exon(missense)|MODERATE|CDP10698|p.Gln158Leu
10	10239533	10_10239533	G	T	Exon(synonymous)|LOW|CDP10698|p.Val147Val
10	10422892	10_10422892	G	A	Intron|MODIFIER|CDP10691|
10	10422900	10_10422900	T	A	Intron|MODIFIER|CDP10691|
10	10422919	10_10422919	G	A	Intron|LOW|CDP10691|
10	10423111	10_10423111	C	T	Intron|MODIFIER|CDP10691|
10	10432702	10_10432702	C	T	Intergenic|MODIFIER|NA|
10	10432738	10_10432738	C	G	Intergenic|MODIFIER|NA|
10	10432747	10_10432747	C	T	Intergenic|MODIFIER|NA|
10	10432770	10_10432770	G	A	Intergenic|MODIFIER|NA|
10	10432838	10_10432838	A	G	Intergenic|MODIFIER|NA|
10	10432842	10_10432842	T	C	Intergenic|MODIFIER|NA|
10	10432868	10_10432868	A	T	Intergenic|MODIFIER|NA|
10	10586949	10_10586949	A	G	Intergenic|MODIFIER|NA|
10	10587005	10_10587005	A	G	Intergenic|MODIFIER|NA|
10	10710434	10_10710434	T	C	Exon(synonymous)|LOW|CDP10675|p.Asn151Asn
10	10761948	10_10761948	T	A	Intergenic|MODIFIER|NA|
10	10762014	10_10762014	T	A	Intergenic|MODIFIER|NA|
10	10762049	10_10762049	C	T	Intergenic|MODIFIER|NA|
10	10762107	10_10762107	T	C	Intergenic|MODIFIER|NA|
10	10892148	10_10892148	A	C	Intron|MODIFIER|CDP10665|
10	10892198	10_10892198	T	C	Intron|MODIFIER|CDP10665|
10	10892286	10_10892286	A	T	Intron|MODIFIER|CDP10665|
10	10892308	10_10892308	T	C	Intron|MODIFIER|CDP10665|
10	10892384	10_10892384	T	A	Intron|MODIFIER|CDP10665|
10	10892385	10_10892385	A	G	Intron|MODIFIER|CDP10665|
10	10895618	10_10895618	G	C	Intron|MODIFIER|CDP10665|
10	10895659	10_10895659	G	A	Intron|MODIFIER|CDP10665|
10	10895736	10_10895736	A	G	Intron|MODIFIER|CDP10665|
10	10977720	10_10977720	A	G	Intergenic|MODIFIER|NA|
10	10977728	10_10977728	C	T	Intergenic|MODIFIER|NA|
10	10977748	10_10977748	T	C	Intergenic|MODIFIER|NA|
10	10977754	10_10977754	G	A	Intergenic|MODIFIER|NA|
10	10977883	10_10977883	C	T	Intergenic|MODIFIER|NA|
10	11199359	10_11199359	A	C	3_UTR|MODIFIER|CDP10656|
10	11199433	10_11199433	T	C	3_UTR|MODIFIER|CDP10656|
10	12031547	10_12031547	C	A	Intergenic|MODIFIER|NA|
10	12031562	10_12031562	C	T	Intergenic|MODIFIER|NA|
10	12031585	10_12031585	T	A	Intergenic|MODIFIER|NA|
10	12287754	10_12287754	C	T	Intergenic|MODIFIER|NA|
10	12288003	10_12288003	T	G	Intergenic|MODIFIER|NA|
10	12288090	10_12288090	G	T	Intergenic|MODIFIER|NA|
10	12288121	10_12288121	G	A	Intergenic|MODIFIER|NA|
10	12288133	10_12288133	C	T	Intergenic|MODIFIER|NA|
10	12288139	10_12288139	G	A	Intergenic|MODIFIER|NA|
10	12288170	10_12288170	C	A	Intergenic|MODIFIER|NA|
10	12288184	10_12288184	T	C	Intergenic|MODIFIER|NA|
10	12288202	10_12288202	G	A	Intergenic|MODIFIER|NA|
10	12288221	10_12288221	G	A	Intergenic|MODIFIER|NA|
10	12288237	10_12288237	C	T	Intergenic|MODIFIER|NA|
10	12288252	10_12288252	C	T	Intergenic|MODIFIER|NA|
10	12288294	10_12288294	G	A	Intergenic|MODIFIER|NA|
10	12288296	10_12288296	G	T	Intergenic|MODIFIER|NA|
10	12288319	10_12288319	G	T	Intergenic|MODIFIER|NA|
10	12288364	10_12288364	C	T	Intergenic|MODIFIER|NA|
10	12288691	10_12288691	G	A	Intergenic|MODIFIER|NA|
10	12308618	10_12308618	C	G	Exon(synonymous)|LOW|CDP17878|p.Gly138Gly
10	12355262	10_12355262	G	T	Intergenic|MODIFIER|NA|
10	12584949	10_12584949	G	A	Intergenic|MODIFIER|NA|
10	13315115	10_13315115	A	G	Intergenic|MODIFIER|NA|
10	13315132	10_13315132	G	A	Intergenic|MODIFIER|NA|
10	13353746	10_13353746	C	G	Intergenic|MODIFIER|NA|
10	13353794	10_13353794	C	T	Intergenic|MODIFIER|NA|
10	13353797	10_13353797	T	G	Intergenic|MODIFIER|NA|
10	13353807	10_13353807	G	A	Intergenic|MODIFIER|NA|
10	13356413	10_13356413	T	G	Intergenic|MODIFIER|NA|
10	13660503	10_13660503	T	G	Intergenic|MODIFIER|NA|
10	13660540	10_13660540	T	C	Intergenic|MODIFIER|NA|
10	13871002	10_13871002	G	A	Intron|MODIFIER|CDP12442|
10	13871060	10_13871060	G	C	Intron|MODIFIER|CDP12442|
10	13871079	10_13871079	C	G	Intron|MODIFIER|CDP12442|
10	14201488	10_14201488	C	G	Intergenic|MODIFIER|NA|
10	14201493	10_14201493	G	A	Intergenic|MODIFIER|NA|
10	14201684	10_14201684	A	T	Intergenic|MODIFIER|NA|
10	14201690	10_14201690	C	T	Intergenic|MODIFIER|NA|
10	14201707	10_14201707	G	A	Intergenic|MODIFIER|NA|
10	14667623	10_14667623	G	T	Intergenic|MODIFIER|NA|
10	14714225	10_14714225	A	T	Intergenic|MODIFIER|NA|
10	14714331	10_14714331	G	A	Intergenic|MODIFIER|NA|
10	14726981	10_14726981	G	A	Intergenic|MODIFIER|NA|
10	14910374	10_14910374	A	G	Intergenic|MODIFIER|NA|
10	14910393	10_14910393	G	T	Intergenic|MODIFIER|NA|
10	14910395	10_14910395	A	C	Intergenic|MODIFIER|NA|
10	14926040	10_14926040	C	T	Intergenic|MODIFIER|NA|
10	15005656	10_15005656	G	A	Intergenic|MODIFIER|NA|
10	15245552	10_15245552	G	A	Intergenic|MODIFIER|NA|
10	15245573	10_15245573	A	G	Intergenic|MODIFIER|NA|
10	15245592	10_15245592	G	A	Intergenic|MODIFIER|NA|
10	15306842	10_15306842	A	G	Intergenic|MODIFIER|NA|
10	15306867	10_15306867	C	T	Intergenic|MODIFIER|NA|
10	15306873	10_15306873	C	T	Intergenic|MODIFIER|NA|
10	15325740	10_15325740	C	T	Intergenic|MODIFIER|NA|
10	15325745	10_15325745	A	G	Intergenic|MODIFIER|NA|
10	15325761	10_15325761	G	A	Intergenic|MODIFIER|NA|
10	15325786	10_15325786	A	T	Intergenic|MODIFIER|NA|
10	15325873	10_15325873	C	T	Intergenic|MODIFIER|NA|
10	15408038	10_15408038	G	A	Intergenic|MODIFIER|NA|
10	15408076	10_15408076	T	C	Intergenic|MODIFIER|NA|
10	15503022	10_15503022	A	G	Intergenic|MODIFIER|NA|
10	15503033	10_15503033	T	C	Intergenic|MODIFIER|NA|
10	15644606	10_15644606	A	G	Intergenic|MODIFIER|NA|
10	15644629	10_15644629	A	T	Intergenic|MODIFIER|NA|
10	15644644	10_15644644	G	A	Intergenic|MODIFIER|NA|
10	15814847	10_15814847	G	C	Exon(missense)|MODERATE|CDP15801|p.Gly31Arg
10	15909312	10_15909312	T	C	Intergenic|MODIFIER|NA|
10	15992212	10_15992212	T	C	Intergenic|MODIFIER|NA|
10	15992215	10_15992215	C	T	Intergenic|MODIFIER|NA|
10	16115039	10_16115039	C	T	Intergenic|MODIFIER|NA|
10	16338465	10_16338465	T	C	Intergenic|MODIFIER|NA|
10	16338473	10_16338473	A	G	Intergenic|MODIFIER|NA|
10	16338474	10_16338474	T	G	Intergenic|MODIFIER|NA|
10	16338484	10_16338484	T	C	Intergenic|MODIFIER|NA|
10	16370959	10_16370959	G	A	Intergenic|MODIFIER|NA|
10	16568268	10_16568268	C	T	Intergenic|MODIFIER|NA|
10	16568305	10_16568305	A	T	Intergenic|MODIFIER|NA|
10	16568319	10_16568319	T	A	Intergenic|MODIFIER|NA|
10	16568337	10_16568337	T	C	Intergenic|MODIFIER|NA|
10	16568351	10_16568351	A	C	Intergenic|MODIFIER|NA|
10	16586780	10_16586780	G	C	Exon(missense)|MODERATE|CDP15819|p.Met78Ile
10	16586835	10_16586835	G	A	Exon(missense)|MODERATE|CDP15819|p.Val97Ile
10	16586908	10_16586908	C	T	Exon(missense)|MODERATE|CDP15819|p.Ser121Phe
10	16587043	10_16587043	T	G	Exon(missense)|MODERATE|CDP15819|p.Ile166Ser
10	16986959	10_16986959	T	A	Intron|MODIFIER|CDP18329|
10	16994387	10_16994387	A	C	Intergenic|MODIFIER|NA|
10	16994547	10_16994547	T	G	Intergenic|MODIFIER|NA|
10	16994562	10_16994562	A	C	Intergenic|MODIFIER|NA|
10	17127050	10_17127050	T	C	5_UTR|MODIFIER|CDP16490|
10	17527444	10_17527444	T	C	Intergenic|MODIFIER|NA|
10	17527583	10_17527583	C	T	Intergenic|MODIFIER|NA|
10	17527594	10_17527594	A	G	Intergenic|MODIFIER|NA|
10	17527599	10_17527599	T	C	Intergenic|MODIFIER|NA|
10	17527613	10_17527613	G	T	Intergenic|MODIFIER|NA|
10	17527630	10_17527630	G	A	Intergenic|MODIFIER|NA|
10	17527676	10_17527676	A	G	Intergenic|MODIFIER|NA|
10	17527704	10_17527704	G	A	Intergenic|MODIFIER|NA|
10	17527731	10_17527731	A	G	Intergenic|MODIFIER|NA|
10	17618183	10_17618183	C	T	Intergenic|MODIFIER|NA|
10	17618185	10_17618185	T	C	Intergenic|MODIFIER|NA|
10	17778761	10_17778761	G	A	Intergenic|MODIFIER|NA|
10	17778819	10_17778819	A	G	Intergenic|MODIFIER|NA|
10	17778822	10_17778822	G	A	Intergenic|MODIFIER|NA|
10	17778851	10_17778851	G	A	Intergenic|MODIFIER|NA|
10	17778858	10_17778858	G	A	Intergenic|MODIFIER|NA|
10	17778864	10_17778864	C	T	Intergenic|MODIFIER|NA|
10	17778920	10_17778920	C	T	Intergenic|MODIFIER|NA|
10	17812894	10_17812894	A	C	Intergenic|MODIFIER|NA|
10	18063266	10_18063266	G	A	Intergenic|MODIFIER|NA|
10	18063296	10_18063296	G	A	Intergenic|MODIFIER|NA|
10	18063301	10_18063301	G	A	Intergenic|MODIFIER|NA|
10	18063392	10_18063392	T	C	Intergenic|MODIFIER|NA|
10	18063401	10_18063401	A	G	Intergenic|MODIFIER|NA|
10	18063431	10_18063431	T	A	Intergenic|MODIFIER|NA|
10	18063445	10_18063445	C	T	Intergenic|MODIFIER|NA|
10	18063447	10_18063447	G	A	Intergenic|MODIFIER|NA|
10	18063485	10_18063485	C	T	Intergenic|MODIFIER|NA|
10	18063502	10_18063502	G	A	Intergenic|MODIFIER|NA|
10	18063550	10_18063550	T	C	Intergenic|MODIFIER|NA|
10	18063559	10_18063559	T	C	Intergenic|MODIFIER|NA|
10	18063560	10_18063560	G	A	Intergenic|MODIFIER|NA|
10	18063604	10_18063604	G	A	Intergenic|MODIFIER|NA|
10	18159112	10_18159112	G	A	Intergenic|MODIFIER|NA|
10	18159146	10_18159146	G	T	Intergenic|MODIFIER|NA|
10	18227763	10_18227763	G	A	Intergenic|MODIFIER|NA|
10	18227790	10_18227790	T	C	Intergenic|MODIFIER|NA|
10	18227824	10_18227824	C	T	Intergenic|MODIFIER|NA|
10	18227866	10_18227866	C	T	Intergenic|MODIFIER|NA|
10	18227874	10_18227874	C	A	Intergenic|MODIFIER|NA|
10	18295348	10_18295348	G	A	Intergenic|MODIFIER|NA|
10	18295363	10_18295363	T	A	Intergenic|MODIFIER|NA|
10	18295396	10_18295396	G	A	Intergenic|MODIFIER|NA|
10	18295398	10_18295398	A	G	Intergenic|MODIFIER|NA|
10	18295410	10_18295410	G	A	Intergenic|MODIFIER|NA|
10	18295414	10_18295414	T	A	Intergenic|MODIFIER|NA|
10	18295454	10_18295454	A	G	Intergenic|MODIFIER|NA|
10	18295471	10_18295471	G	A	Intergenic|MODIFIER|NA|
10	18295482	10_18295482	G	A	Intergenic|MODIFIER|NA|
10	18365384	10_18365384	C	T	Intergenic|MODIFIER|NA|
10	18365403	10_18365403	A	T	Intergenic|MODIFIER|NA|
10	18365404	10_18365404	G	A	Intergenic|MODIFIER|NA|
10	18365415	10_18365415	T	G	Intergenic|MODIFIER|NA|
10	18365416	10_18365416	T	A	Intergenic|MODIFIER|NA|
10	18365419	10_18365419	C	T	Intergenic|MODIFIER|NA|
10	18365420	10_18365420	G	A	Intergenic|MODIFIER|NA|
[truncated: 10,708 more rows]

## Sheet: Table S6.
Table S6. Functional descriptions of genes associated with high-impact SNPs
Gene	Hit (UniProtKB/Swiss-Prot)	Functional description	GOid|Term	SNPid|Functioinal Impact
CDP00031.1	MKP1_ARATH	Protein-tyrosine-phosphatase MKP1	GO:0006470|protein dephosphorylation;GO:0006952|defense response;GO:0009651|response to salt stress;GO:0010224|response to UV-B;GO:0010225|response to UV-C;GO:0016311|dephosphorylation;GO:1902065|response to L-glutamate	02_6777407|stop_gained
CDP00354.1	TMT1A_HUMAN	N6-adenosine-methyltransferase TMT1A	GO:0001649|osteoblast differentiation;GO:0006306|DNA methylation;GO:0042476|odontogenesis;GO:0080009|mRNA methylation	11_29796595|splice_acceptor_variant&intron_variant
CDP00447.1	PRP22_ARATH	Pre-mRNA-splicing factor ATP-dependent RNA helicase DEAH10	GO:0006397|mRNA processing;GO:0008380|RNA splicing;GO:0043484|regulation of RNA splicing;GO:0045943|positive regulation of transcription by RNA polymerase I	11_29084959|splice_acceptor_variant&intron_variant
CDP00845.1	Y3475_ARATH	Probable LRR receptor-like serine/threonine-protein kinase At3g47570	GO:0006468|protein phosphorylation	11_24986777|stop_gained
CDP00858.1	CYP1_CROXC	Flavonoid 3'-monooxygenase CYP75B137	GO:0009813|flavonoid biosynthetic process	10_8958223|stop_gained
CDP00960.1	PCKA1_ARATH	Phosphoenolpyruvate carboxykinase (ATP) 1	GO:0006094|gluconeogenesis;GO:0016036|cellular response to phosphate starvation;GO:0050832|defense response to fungus	10_7294836|stop_lost
CDP03266.1	MAOX_VITVI	NADP-dependent malic enzyme	GO:0006108|malate metabolic process	06_8401763|stop_gained
CDP03611.1	GIP2_NICBE	Probable aspartic proteinase GIP2	GO:0006508|proteolysis;GO:0006952|defense response	01_36432882|splice_donor_variant&intron_variant
CDP04182.1	PRU1_PRUAR	Major allergen Pru ar 1	GO:0006952|defense response;GO:0009607|response to biotic stimulus;GO:0009738|abscisic acid-activated signaling pathway	09_3266311|stop_gained
CDP04849.1	SRK2A_PHYPA	Serine/threonine-protein kinase SRK2A	GO:0006468|protein phosphorylation;GO:0035556|intracellular signal transduction	11_4687462|splice_donor_variant&intron_variant
CDP05016.1	ATAD1_BOVIN	Outer mitochondrial transmembrane helix translocase	GO:0002092|positive regulation of receptor internalization;GO:0007612|learning;GO:0007613|memory;GO:0019079|viral genome replication;GO:0051967|negative regulation of synaptic transmission glutamatergic;GO:0099149|regulation of postsynaptic neurotransmitter receptor internalization;GO:0140570|extraction of mislocalized protein from mitochondrial outer membrane	02_886756|stop_gained
CDP06164.1	NA	NA	NA	05_24071518|splice_donor_variant&intron_variant
CDP06271.1	HAT22_ARATH	Homeobox-leucine zipper protein HAT22	GO:0006355|regulation of DNA-templated transcription;GO:0009414|response to water deprivation;GO:0009735|response to cytokinin;GO:0009737|response to abscisic acid;GO:0009738|abscisic acid-activated signaling pathway	06_24780325|stop_gained
CDP06807.1	NA	NA	NA	02_36916996|start_lost
CDP11792.1	PDF2_ARATH	Homeobox-leucine zipper protein PROTODERMAL FACTOR 2	GO:0009845|seed germination;GO:0009913|epidermal cell differentiation;GO:0010029|regulation of seed germination;GO:0030154|cell differentiation;GO:0048497|maintenance of floral organ identity;GO:0048825|cotyledon development;GO:2000033|regulation of seed dormancy process	05_19102991|splice_acceptor_variant&intron_variant
CDP12118.1	UBC10_ARATH	Ubiquitin-conjugating enzyme E2 10	GO:0000209|protein polyubiquitination;GO:0006511|ubiquitin-dependent protein catabolic process	08_30401240|splice_donor_variant&intron_variant
CDP12282.1	TPSGD_VITVI	(-)-germacrene D synthase	GO:0016102|diterpenoid biosynthetic process	04_26580716|stop_gained
CDP13837.1	RL74_ARATH	Large ribosomal subunit protein uL30w	GO:0000463|maturation of LSU-rRNA from tricistronic rRNA transcript (SSU-rRNA 5.8S rRNA LSU-rRNA)	02_33615805|stop_gained
CDP13859.1	RLA2_PARAR	Large ribosomal subunit protein P2	GO:0002182|cytoplasmic translational elongation	02_34340170|start_lost
CDP14239.1	NA	NA	NA	06_37004814|stop_gained
CDP14343.1	CRD1_GOSHI	Magnesium-protoporphyrin IX monomethyl ester [oxidative] cyclase chloroplastic	GO:0015979|photosynthesis;GO:0015995|chlorophyll biosynthetic process	06_35708430|stop_gained;06_35708539|stop_gained
CDP14369.1	NA	NA	NA	04_22242881|stop_gained
CDP15717.1	CNO11_DANRE	CCR4-NOT transcription complex subunit 11	GO:0006417|regulation of translation;GO:0031047|regulatory ncRNA-mediated gene silencing	07_23638196|stop_lost
CDP16808.1	RGA3_SOLBU	Putative disease resistance protein RGA3	GO:0098542|defense response to other organism	01_4154778|stop_gained
CDP16861.1	NA	NA	NA	11_149256|stop_gained
CDP16934.1	TATD1_MOUSE	Deoxyribonuclease TATDN1	NA	04_13511459|stop_lost
CDP17573.1	F8H1_OCIBA	Flavonoid 8-hydroxylase 1 chloroplastic	GO:0009812|flavonoid metabolic process	01_1245073|splice_donor_variant&intron_variant
CDP17601.1	PDS5D_ARATH	Sister chromatid cohesion protein PDS5 homolog D	GO:0006281|DNA repair;GO:0006310|DNA recombination;GO:0007064|mitotic sister chromatid cohesion;GO:0035825|homologous recombination;GO:0051301|cell division	09_7515840|splice_acceptor_variant&intron_variant
CDP18240.1	CALR_BETVU	Calreticulin	GO:0006457|protein folding	02_48448010|stop_lost
CDP18317.1	NA	NA	NA	04_21523248|stop_gained
CDP20126.1	SCY2A_ARATH	SCY1-like protein 2 A	GO:0006468|protein phosphorylation	10_27280505|splice_acceptor_variant&intron_variant
CDP21210.1	GIGAN_ORYSJ	Protein GIGANTEA	GO:0009908|flower development;GO:0030154|cell differentiation;GO:0042752|regulation of circadian rhythm;GO:0048511|rhythmic process;GO:0048586|regulation of long-day photoperiodism flowering	04_24669489|start_lost;04_24669524|stop_gained;04_24669566|stop_lost&splice_region_variant

## Sheet: Table S7.
Table S7. Pairwise Spearman's correlation among 11 traits
*The degree of correlation is visualized using a gradient color scale, where red represents positive correlations; yellow, zero correlations; and green, negative correlations.
	Growth Habit	Stem Habit	Angle of Primary Branches	Young Leaf Tip Colour	Leaf Shape	Leaf Apex Shape	Stipule Shape	Fruit Shape	Seed Shape	Seed Uniformity	Bean Size
Growth Habit
Stem Habit	0.0681912
Angle of Primary Branches	0.217102	0.187317
Young Leaf Tip Colour	-0.535818	0.0029058	-0.122361
Leaf Shape	-0.516509	-0.020387	-0.134498	0.323251
Leaf Apex Shape	0.203206	0.0941554	0.205865	-0.258823	-0.336616
Stipule Shape	-0.249762	-0.0154303	0.103413	0.110973	0.411232	-0.398081
Fruit Shape	-0.483487	0.20306	-0.00434166	0.517153	0.572799	-0.266191	0.327178
Seed Shape	-0.626714	0.020498	-0.107173	0.4772	0.748372	-0.32424	0.398527	0.765673
Seed Uniformity	-0.089486	-0.17	-0.290892	0.0191783	-0.148205	0.0451946	-0.0555492	-0.0999932	-0.139386
Bean Size	0.0984241	0.149027	0.114217	-0.123369	0.0769725	-0.0593197	-0.000639566	0.0556725	0.0852445	-0.351208

## Sheet: Table S8.
Table S8. Candidate genes associated with agronomic traits identified through GWAS
Gene	Associated Trait	Coordinate			Hit (UniProtKB/Swiss-Prot)	Functional Description	Pfam Description
		Chr	Start	End
CDP14618.1	Fruit Shape	1	15425026	15425955	NA	NA	PF07795.15(DUF1635)
CDP14619.1	Fruit Shape	1	15431267	15434919	DNLI1_ARATH	DNA ligase 1	PF01068.25(DNA_ligase_A_M)^PF04679.19(DNA_ligase_A_C)
CDP00797.1	Fruit Shape	11	25786831	25787636	NA	NA	PF00407.23(Bet_v_1)
CDP00796.1	Fruit Shape	11	25790163	25791712	NA	NA	PF00407.23(Bet_v_1)
CDP00795.1	Fruit Shape	11	25795191	25796575	ML423_ARATH	MLP-like protein 423	PF00407.23(Bet_v_1)
CDP00794.1	Fruit Shape	11	25798939	25803585	NA	NA	PF00892.24(EamA)^PF00892.24(EamA)
CDP00793.1	Fruit Shape	11	25808352	25812419	NA	NA	PF00892.24(EamA)^PF00892.24(EamA)
CDP00792.1	Fruit Shape	11	25816354	25816981	TBB7_ARATH	Tubulin beta-7 chain	PF00091.29(Tubulin)
CDP00791.1	Fruit Shape	11	25823325	25823663	CLE16_ARATH	CLAVATA3/ESR (CLE)-related protein 16	NA
CDP00790.1	Fruit Shape	11	25831438	25834117	NA	NA	NA
CDP00789.1	Fruit Shape	11	25834653	25834964	NA	NA	NA
CDP00788.1	Fruit Shape	11	25836979	25838504	WOX1_ARATH	WUSCHEL-related homeobox 1	PF00046.33(Homeodomain)
CDP00787.1	Fruit Shape	11	25850515	25851665	CNR7_MAIZE	Cell number regulator 7	PF04749.21(PLAC8)
CDP00786.1	Fruit Shape	11	25862477	25863453	CNR9_MAIZE	Cell number regulator 9	PF04749.21(PLAC8)
CDP00785.1	Fruit Shape	11	25865510	25870330	PAHX_ARATH	Phytanoyl-CoA dioxygenase	PF05721.17(PhyH)
CDP00784.1	Fruit Shape	11	25871918	25879038	ESMD1_ARATH	Protein ESMERALDA 1	PF10250.13(O-FucT)
CDP01036.1	Seed_Shape	10	6278770	6279822	AUF1_ARATH	F-box protein AUF1	PF12937.11(F-box-like)^PF00646.37(F-box)
CDP01035.1	Seed_Shape	10	6302208	6304402	TPPJ_ARATH	Probable trehalose-phosphate phosphatase J	PF02358.20(Trehalose_PPase)
CDP01034.1	Seed_Shape	10	6318610	6323180	NA	NA	PF08387.14(FBD)
CDP01033.1	Seed_Shape	10	6323793	6324260	FDL37_ARATH	F-box/FBD/LRR-repeat protein At5g53840	PF00646.37(F-box)
CDP01032.1	Seed_Shape	10	6343520	6347018	ERGI3_DANRE	Endoplasmic reticulum-Golgi intermediate compartment protein 3	PF13850.10(ERGIC_N)
CDP01031.1	Seed_Shape	10	6347139	6351357	ERGI3_MOUSE	Endoplasmic reticulum-Golgi intermediate compartment protein 3	PF07970.16(COPIIcoated_ERV)
CDP01030.1	Seed_Shape	10	6357618	6359183	RAP24_ARATH	Ethylene-responsive transcription factor RAP2-4	PF00847.24(AP2)
CDP01029.1	Seed_Shape	10	6373290	6379709	YGI3_SCHPO	Uncharacterized WD repeat-containing protein C2A9.03	PF00400.36(WD40)
CDP01009.1	Seed_Shape	10	6681560	6684618	NA	NA	PF11255.12(DUF3054)
CDP01008.1	Seed_Shape	10	6695961	6697393	ANT_ARATH	AP2-like ethylene-responsive transcription factor ANT	NA
CDP01007.1	Seed_Shape	10	6697689	6699352	CRL5_ORYSJ	AP2-like ethylene-responsive transcription factor CRL5	PF00847.24(AP2)
CDP01006.1	Seed_Shape	10	6713743	6714679	BH074_ARATH	Transcription factor bHLH74	NA
CDP01005.1	Seed_Shape	10	6714782	6716391	BH074_ARATH	Transcription factor bHLH74	NA
CDP01004.1	Seed_Shape	10	6731358	6734071	CSLCC_ARATH	Probable xyloglucan glycosyltransferase 12	PF13641.10(Glyco_tranf_2_3)^PF00535.30(Glycos_transf_2)^PF13506.10(Glyco_transf_21)^PF13632.10(Glyco_trans_2_3)
CDP01003.1	Seed_Shape	10	6757981	6762027	AVT6A_ARATH	Amino acid transporter AVT6A	PF01490.22(Aa_trans)
CDP01002.1	Seed_Shape	10	6763052	6764874	NA	NA	NA
CDP00775.1	Seed_Shape	11	25971841	25975731	MPK9_ARATH	Mitogen-activated protein kinase 9	PF00069.29(Pkinase)^PF07714.21(PK_Tyr_Ser-Thr)
CDP00774.1	Seed_Shape	11	25976765	25978486	NA	NA	NA
CDP00773.1	Seed_Shape	11	25979878	25981224	SCP50_ARATH	Serine carboxypeptidase-like 50	PF00450.26(Peptidase_S10)
CDP00772.1	Seed_Shape	11	25985311	25985832	NA	NA	PF14364.10(DUF4408)
CDP00771.1	Seed_Shape	11	25988002	25989318	SCP50_ARATH	Serine carboxypeptidase-like 50	PF00450.26(Peptidase_S10)^PF00450.26(Peptidase_S10)
CDP00770.1	Seed_Shape	11	25994665	25995981	SCP50_ARATH	Serine carboxypeptidase-like 50	PF00450.26(Peptidase_S10)
CDP00769.1	Seed_Shape	11	26005832	26007148	SCP50_ARATH	Serine carboxypeptidase-like 50	PF00450.26(Peptidase_S10)^PF00450.26(Peptidase_S10)
CDP00768.1	Seed_Shape	11	26011342	26027220	RECG_ARATH	ATP-dependent DNA helicase homolog RECG, chloroplastic	PF04851.19(ResIII)^PF00270.33(DEAD)^PF00271.35(Helicase_C)^PF19833.3(RecG_dom3_C)
CDP00767.1	Seed_Shape	11	26035919	26038801	HOX3_ORYSI	Homeobox-leucine zipper protein HOX3	PF00046.33(Homeodomain)^PF02183.22(HALZ)
CDP00766.1	Seed_Shape	11	26055397	26058350	PIN3_ARATH	Auxin efflux carrier component 3	PF03547.22(Mem_trans)
CDP08388.1	Growth_Habit	7	26581630	26583574	SMD3B_ARATH	Small nuclear ribonucleoprotein SmD3b	PF01423.26(LSM)
CDP08387.1	Growth_Habit	7	26610572	26612514	SMD3B_ARATH	Small nuclear ribonucleoprotein SmD3b	PF01423.26(LSM)
CDP08386.1	Growth_Habit	7	26621322	26621537	DPM1_ARATH	Dolichol-phosphate mannosyltransferase subunit 1	NA
CDP08385.1	Growth_Habit	7	26627261	26628785	DPM1_ARATH	Dolichol-phosphate mannosyltransferase subunit 1	PF00535.30(Glycos_transf_2)
CDP08384.1	Growth_Habit	7	26628856	26629448	DPM1_ARATH	Dolichol-phosphate mannosyltransferase subunit 1	PF04270.17(Strep_his_triad)
CDP08383.1	Growth_Habit	7	26638179	26638547	NA	NA	NA
CDP08382.1	Growth_Habit	7	26661711	26662721	Y4554_ARATH	Uncharacterized protein At4g15545	NA
CDP08381.1	Growth_Habit	7	26663923	26664916	RH16_ARATH	DEAD-box ATP-dependent RNA helicase 16	NA
CDP08380.1	Growth_Habit	7	26666073	26666403	BSK5_ARATH	Serine/threonine-protein kinase BSK5	NA

## Sheet: Table S9.
Table S9. Gene Ontology functions enriched in genes associated with Fruit Shape, Growth Habit, and Seed Shape.
Trait	GO ID	GO Term	P-value
Growth Habit	GO:0035269	protein O-linked mannosylation	1.18e-09
	GO:0019348	dolichol metabolic process	3.31e-09
	GO:0006488	dolichol-linked oligosaccharide biosynthetic process	1.3e-08
	GO:0060359	response to ammonium ion	3.3e-08
	GO:0006506	GPI anchor biosynthetic process	2.64e-07
	GO:0000387	spliceosomal snRNP assembly	0.000113955
	GO:0080119	ER body organization	0.00264033
	GO:0000398	mRNA splicing via spliceosome	0.00293599
	GO:0048589	developmental growth	0.0079893
Seed Shape	GO:0006890	retrograde vesicle-mediated transport Golgi to endoplasmic reticulum	0.000707794
	GO:0009736	cytokinin-activated signaling pathway	0.00191062
	GO:0009637	response to blue light	0.00356566
	GO:0006888	endoplasmic reticulum to Golgi vesicle-mediated transport	0.00474289
	GO:0048830	adventitious root development	0.00508072
	GO:0010541	acropetal auxin transport	0.00508072
	GO:0080037	negative regulation of cytokinin-activated signaling pathway	0.00761176
	GO:0000002	mitochondrial genome maintenance	0.00761176
	GO:0010601	positive regulation of auxin biosynthetic process	0.00887496
Fruit Shape	GO:0000012	single strand break repair	0.00312889
	GO:0045168	cell-cell signaling involved in cell fate commitment	0.00390968
	GO:0006273	lagging strand elongation	0.00390968
	GO:0006266	DNA ligation	0.00624861

## Sheet: Table S10.
Table S10. Location of selective sweeps in the C. stenophylla
Region ID	Coordinates (bp)			Length
	CHR	START	END
1	2	34000000	35400000	1400000
2	4	0	1700000	1700000
3	5	3000000	4900000	1900000
4	6	2000000	3700000	1700000
5	6	20700000	22600000	1900000
6	7	12000000	13800000	1800000
7	9	6000000	8600000	2600000
8	10	26100000	28000000	1900000
9	11	5000000	6900000	1900000
10	11	16600000	18500000	1900000

[truncated: 1 more sheets: Table S11.]
